# Supplementary material for: Population-scale Long-read Sequencing in the All of Us Research Program
Source: medRxiv. 2025 Oct 5:2025.10.02.25336942. Preprint. [Version 1] doi: 10.1101/2025.10.02.25336942 (PMC12622093; doi:10.1101/2025.10.02.25336942)
Supplement: Supplement 2 — Supplementary Table 1: Summary of AoU Phase1 SVs imputed in 1KGP samples This table reports SV genomic coordinates, identifier, length, type, and mean genotyping posterior across carriers, allele frequencies across the five continental groups and Fst values between African and non-African populations. Gene-level annotations include overlaps with OMIM, disease-associated, OncoKB cancer, and ACMG genes; for each category, overlaps are reported separately for gene bodies and coding sequences, along with pLI and LOEUF scores of intersecting genes. The table also reports overlaps with regulatory elements, segmental duplications, and tandem repeats, and indicates whether each SV is present in other long-read callsets (HPRC, HGSVC, 1000G-ONT) or in the AoU GATK-SV callset (detected in 990 of 1,027 Phase I matched samples). In addition, the table summarizes SV–eQTLs and SVs in LD with variants from the GWAS Catalog. For SVs in LD with GWAS variants, associations with disease are computed using AoU Phase I data, including frequencies of carrier and non-carrier with the disease, OR, 95% CI, and P values. All eQTL- and LD-related SVs are genotyped with Locityper in 2,504 unrelated 1KGP samples, and the table reports the proportion of carriers with allele differences <20 between imputed and Locityper calls. Selected SVs are further reviewed using matched AoU short-read data and long-read assemblies. [file media-2.gz]

Archive with 1 entries (1 files):
- 1KG_genotyped_SV_summary.csv
