# Supplementary material for: Population-scale Long-read Sequencing in the All of Us Research Program
Source: medRxiv. 2025 Oct 5:2025.10.02.25336942. Preprint. [Version 1] doi: 10.1101/2025.10.02.25336942 (PMC12622093; doi:10.1101/2025.10.02.25336942)
Supplement: Supplement 4 — Supplementary Table 3: Characterization of AoU Phase 1 SVs This table lists SV genomic coordinates, identifier, length, type, and confidence assessment. Gene-level annotations include overlaps with OMIM, disease-associated, OncoKB cancer, and ACMG genes; for each category, overlaps are reported separately for gene bodies and coding sequences, together with pLI and LOEUF scores of intersecting genes. The table also indicates whether each SV is present in other long-read callsets (HPRC, HGSVC, 1000G-ONT) or in the AoU GATK-SV callset (detected in 990 of 1,027 Phase I matched samples). Additional annotations include overlaps with regulatory elements, segmental duplications, tandem repeats, and CADD-SV pathogenicity scores. Selected high-scoring SVs are further evaluated using matched AoU short-read data and long-read assemblies, and genotyped with Locityper in 1,027 Phase I samples; the table reports the proportion of carriers with allele differences <20 between reported and Locityper calls. [file media-4.gz]

Archive with 1 entries (1 files):
- AoU_strict_SV_summary.csv
