# Supplementary material for: Population-scale Long-read Sequencing in the All of Us Research Program
Source: medRxiv. 2025 Oct 5:2025.10.02.25336942. Preprint. [Version 1] doi: 10.1101/2025.10.02.25336942 (PMC12622093; doi:10.1101/2025.10.02.25336942)
Supplement: Supplement 5 — Supplementary Table 4: Curated AoU Phase 1 SVs This table reports curated SVs with high CADD-SV scores and relevance to medically significant genes, using the same annotation categories as Supplementary Table 3. [file media-5.xlsx]

## Sheet: in
SV coordinate	SV ID	SV type	SV length	Confidence score	Calibration sensitivity	AoU cohort sample count	OMIM genes intersected(pLI, LOEUF)	Disease genes intersected(pLI, LOEUF)	Cancer genes intersected(pLI, LOEUF)	ACMG genes intersected(pLI, LOEUF)	OMIM CDS intersected(pLI, LOEUF)	Disease CDS intersected(pLI, LOEUF)	Cancer CDS intersected(pLI, LOEUF)	ACMG CDS intersected(pLI, LOEUF)	Regulatory element intersected	SegDUP association(INS:within 1kb, DEL:intersect)	Tandem repeats intersected	Detected in other LR datasets(HPRC,HGSVC,1KG-ONT)	Detected in AoU SR(990/1,027 AoU Phase I matched samples)	CADD-SV score	Detected in 1KG SR	SR validation	LR assembly-supported	Locityper validation (percentage of carriers with allele differences <20 between the identified and Locityper calls.)
chr1:34761300	13418	DEL	102	0.9274	0.3289	1	GJB4(0.13158,1.922)	GJB4(0.13158,1.922)	NA	NA	GJB4(0.13158,1.922)	GJB4(0.13158,1.922)	NA	NA	NA	No	NA	NA	Yes	21.6	No	TP,strong read support	Y	100
chr1:43597787	14956	INS	111	0.8255	0.6552	1	PTPRF(1.0,0.348)	NA	NA	NA	PTPRF(1.0,0.348)	NA	NA	NA	NA	No	NA	NA	No	31	No	FP,likely false positive, poor read support	Y	100
chr1:44008453	15034	INS	62	0.8422	0.5889	1	SLC6A9(0.50591,0.544)	SLC6A9(0.50591,0.544)	NA	NA	SLC6A9(0.50591,0.544)	SLC6A9(0.50591,0.544)	NA	NA	NA	No	NA	NA	No	24.8	No	FP,likely false positive, only supported by 1 read, with no SR support in a unique region	N	100
chr1:44783331	15107	DEL	2326	0.8295	0.622	2	BEST4(8.4772e-11,1.055)	NA	NA	NA	BEST4(8.4772e-11,1.055)	NA	NA	NA	CTCF_binding_site,enhancer	No	ID=1-44784810-44784825-CTCCT;MOTIFS=CTCCT;STRUC=<TR74338>,ID=1-44785124-44785134-AGA;MOTIFS=AGA;STRUC=<TR74339>	NA	Yes	20.8	No	TP,strong read support	N	100
chr1:75275265	19170	INS	67	0.8723	0.5135	1	SLC44A5(1.4031e-06,0.865)	NA	NA	NA	NA	NA	NA	NA	NA	No	NA	NA	No	31	No	FP,1/2 read support, in a unique region with no SR support; seq has no BLAST hits - weak evidence	Y	100
chr1:85440802	20492	DEL	74	0.9167	0.3085	59	DDAH1(0.00046259,1.137)	NA	NA	NA	NA	NA	NA	NA	NA	No	NA	HPRC,HGSVC,1KG-ONT	Yes	30	Yes	TP,strong read support in LR and SR, and found in all external datasets	Y	100
chr1:113764080	24234	DEL	65	0.8527	0.5751	1	RSBN1(0.96332,0.507)	NA	NA	NA	NA	NA	NA	NA	NA	No	NA	NA	Yes	30	No	TP,strong read support in LR and SR	Y	100
chr1:150485644	27831	DEL	4025	0.8242	0.6292	1	TARS2(1.9711e-12,0.76)	NA	NA	NA	TARS2(1.9711e-12,0.76)	NA	NA	NA	CTCF_binding_site,promoter	No	ID=1-150485918-150485934-A;MOTIFS=A;STRUC=<TR190973>,ID=1-150486025-150486040-TTTTG;MOTIFS=TTTTG;STRUC=<TR190974>,ID=1-150486168-150486177-CCA;MOTIFS=CCA;STRUC=<TR190975>,ID=1-150486303-150486313-CCA;MOTIFS=CCA;STRUC=<TR190976>,ID=1-150486832-150486839-G;MOTIFS=G;STRUC=<TR190977>,ID=1-150486900-150486908-C;MOTIFS=C;STRUC=(C)n,ID=1-150486913-150486921-C;MOTIFS=C;STRUC=<TR190978>,ID=1-150487605-150…	NA	Yes	21.3	No	TP,strong read support	N	100
chr1:150706789	27864	INS	50	0.833	0.625	1	HORMAD1(0.73422,0.747)	NA	NA	NA	HORMAD1(0.73422,0.747)	NA	NA	NA	NA	No	NA	NA	No	23.3	No	FP,likely false positive - 1/4 read support, despite one of the other reads being on the same haplotype based on nearby SNV	Y	100
chr1:169477453	30203	INS	61	0.7977	0.694	1	SLC19A2(2.0312e-06,0.852)	SLC19A2(2.0312e-06,0.852)	NA	NA	SLC19A2(2.0312e-06,0.852)	SLC19A2(2.0312e-06,0.852)	NA	NA	NA	No	NA	NA	No	24.6	No	FP,likely false positive - 1/3 read support, despite one of the other reads being on the same haplotype based on nearby SNV	Y	100
chr1:176594703	30961	INS	305	0.8531	0.5264	1	PAPPA2(1.3615e-05,0.549)	NA	NA	NA	PAPPA2(1.3615e-05,0.549)	NA	NA	NA	NA	No	NA	NA	No	22	No	FP,likely false positive, poor read support	N	100
chr1:197104935	33493	INS	233	0.8123	0.6837	1	ASPM(3.3385000000000004e-55,0.766)	ASPM(3.3385000000000004e-55,0.766)	NA	NA	ASPM(3.3385000000000004e-55,0.766)	ASPM(3.3385000000000004e-55,0.766)	NA	NA	NA	No	NA	NA	No	21.1	No	FP,likely false positive, 1/5 read support despite 1 read being on same haplotype based on nearby SNV	Maybe	100
chr1:216182569	36024	INS	1345	0.8363	0.6153	1	USH2A(2.7327e-115,0.855)	USH2A(2.7327e-115,0.855)	NA	NA	NA	NA	NA	NA	NA	No	NA	NA	Yes	30	No	TP,strong read support in LR and SR	Maybe	100
chr10:72194525	333736	DEL	6755	0.8636	0.5242	1	ASCC1(8.3188e-09,1.002)	NA	NA	NA	ASCC1(8.3188e-09,1.002)	NA	NA	NA	enhancer	No	ID=10-72194723-72194742-TTTTG;MOTIFS=TTTTG;STRUC=<TR439400>,ID=10-72195139-72195164-T;MOTIFS=T;STRUC=<TR439401>,ID=10-72195543-72195562-ATTTT;MOTIFS=ATTTT;STRUC=<TR439402>,ID=10-72195563-72195573-T;MOTIFS=T;STRUC=<TR439403>,ID=10-72195834-72195847-A;MOTIFS=A;STRUC=<TR439404>,ID=10-72195873-72195882-AC;MOTIFS=AC;STRUC=<TR439405>,ID=10-72196279-72196296-T;MOTIFS=T;STRUC=<TR439406>,ID=10-72196445-72…	NA	Yes	20.4	No	TP,seems real - 1/2 LR read support but SR made the same call	Maybe	100
chr10:96521598	336185	DEL	264	0.8393	0.5946	4	TM9SF3(1.0,0.262)	NA	NA	NA	NA	NA	NA	NA	NA	No	ID=10-96521726-96521737-A;MOTIFS=A;STRUC=<TR475520>	NA	Yes	30	Yes	TP,strong read support In LR and SR	Y	100
chr11:57794018	360292	INS	108	0.8646	0.6883	1	CTNND1(1.0,0.187)	CTNND1(1.0,0.187)	NA	NA	CTNND1(1.0,0.187)	CTNND1(1.0,0.187)	NA	NA	NA	No	NA	HPRC,HGSVC	No	20.7	No	TP,call is in an HPRC sample	N	100
chr12:8921625	377500	DEL	78	0.9184	0.3088	1	PHC1(1.0,0.322)	PHC1(1.0,0.322)	NA	NA	PHC1(1.0,0.322)	PHC1(1.0,0.322)	NA	NA	NA	No	NA	NA	Yes	21.9	No	TP,seems real, strong read support	Y	100
chr12:12477731	378256	INS	54	0.8023	0.6935	1	DUSP16(0.97336,0.502)	NA	NA	NA	DUSP16(0.97336,0.502)	NA	NA	NA	NA	No	NA	NA	Yes	24.7	No	TP,supported by 2 reads (looks real)	Y	100
chr12:15116523	378647	INS	6094	0.9824	0.0623	2	RERG(1.0222e-06,1.528)	NA	NA	NA	NA	NA	NA	NA	NA	No	NA	HPRC	Yes	35	Yes	TP,strong read support in LR and SR; present in 1 HPRC sample and called in HPRC	Maybe	100
chr12:48777505	383436	INS	60	0.8012	0.6834	15	ADCY6(1.356e-07,0.639)	ADCY6(1.356e-07,0.639)	NA	NA	ADCY6(1.356e-07,0.639)	ADCY6(1.356e-07,0.639)	NA	NA	NA	No	NA	HGSVC	Yes	25.7	Yes	TP,strong SR and LR read support	Y	100
chr12:53217861	384453	INS	61	0.8725	0.4676	2	RARG(0.38317,0.604)	NA	NA	NA	NA	NA	NA	NA	NA	No	NA	NA	Yes	30	No	TP,strong read support In LR and SR	Y	100
chr12:98723716	390555	INS	68	0.8477	0.5546	1	APAF1(2.2839e-12,0.664)	NA	NA	NA	APAF1(2.2839e-12,0.664)	NA	NA	NA	NA	No	NA	NA	Yes	23.5	No	TP,strong SR and LR read support	Y	100
chr12:106760732	391413	DEL	403	0.8305	0.6298	15	RFX4(1.0,0.178)	NA	NA	NA	NA	NA	NA	NA	NA	No	ID=12-106760858-106760870-TG;MOTIFS=TG;STRUC=<TR868559>	NA	Yes	32	Yes	TP,strong read support in LR and SR	Y	100
chr12:113468197	392618	INS	150	0.8232	0.6561	1	LHX5(0.99755,0.42)	NA	NA	NA	LHX5(0.99755,0.42)	NA	NA	NA	NA	No	NA	NA	No	25.1	No	FP,likely FP - only supported by 1 read, with no srGS match in a unique region	N	100
chr14:23373372	425559	DEL	4056	0.9476	0.1882	1	CMTM5(2.0127e-08,1.245),IL25(0.0050425,1.091)	NA	NA	NA	CMTM5(2.0127e-08,1.245),IL25(0.0050425,1.091)	NA	NA	NA	CTCF_binding_site,enhancer,promoter	No	ID=14-23373601-23373614-T;MOTIFS=T;STRUC=<TR1054762>,ID=14-23373878-23373891-GCTG;MOTIFS=GCTG;STRUC=<TR1054763>,ID=14-23374712-23374733-TCTT;MOTIFS=TCTT;STRUC=<TR1054764>,ID=14-23374730-23374743-T;MOTIFS=T;STRUC=<TR1054765>,ID=14-23374961-23374973-ATA;MOTIFS=ATA;STRUC=<TR1054766>,ID=14-23375847-23375859-TG;MOTIFS=TG;STRUC=<TR1054767>,ID=14-23376065-23376074-GCT;MOTIFS=GCT;STRUC=<TR1054768>,ID=14-…	NA	No	21	No	TP,strong read support - actually is found in SR as well but may have been flagged	Y	100
chr14:30895053	426421	INS	51	0.8292	0.6873	1	COCH(5.7486e-09,0.896),STRN3(0.99997,0.417)	COCH(5.7486e-09,0.896)	NA	NA	NA	NA	NA	NA	NA	No	NA	NA	No	31	No	TP,strong read support in LR (3 reads consistent with phasing)	Y	100
chr14:100883627	437122	INS	90	0.8164	0.651	1	RTL1(0.31636,1.869)	NA	NA	NA	RTL1(0.31636,1.869)	NA	NA	NA	NA	No	NA	NA	No	20	No	FP,likely false positive - 1/4 read support, despite one of the other reads being on the same haplotype based on nearby SNV	N	100
chr16:49532462	468542	INS	54	0.882	0.4359	1	ZNF423(1.0,0.196)	ZNF423(1.0,0.196)	NA	NA	NA	NA	NA	NA	NA	No	NA	NA	Yes	30	No	TP,strong read support in LR and SR	Y	100
chr16:67154850	471338	INS	95	0.8503	0.5707	1	TRADD(0.0037951,0.886)	TRADD(0.0037951,0.886)	NA	NA	TRADD(0.0037951,0.886)	TRADD(0.0037951,0.886)	NA	NA	NA	No	NA	NA	No	26.8	No	FP,likely false positive - 1/5 read support despite 2 of the other reads being on the same haplotype based on nearby SNV	Maybe	100
chr17:7042487	485695	INS	2284	0.8667	0.4998	1	SLC16A11(1.4363e-10,1.782)	NA	NA	NA	SLC16A11(1.4363e-10,1.782)	NA	NA	NA	NA	No	NA	NA	No	22.1	No	FP,likely false positive - 1/3 read support, despite one of the other reads being on the same haplotype based on nearby SNV	Y	100
chr19:33301891	533321	DEL	66	0.8363	0.5788	1	CEBPA(0.26038,1.372)	CEBPA(0.26038,1.372)	CEBPA(0.26038,1.372)	NA	CEBPA(0.26038,1.372)	CEBPA(0.26038,1.372)	CEBPA(0.26038,1.372)	NA	NA	No	NA	NA	Yes	20	No	TP,strong read support in LR and SR	N	100
chr2:46543823	56570	INS	81	0.7956	0.6931	1	RHOQ(0.97697,0.476)	NA	NA	NA	NA	NA	NA	NA	NA	No	NA	NA	No	36	No	FP,1/5 read support, with two other in-phase reads not supporting the insertion; likely FP	Y	100
chr2:157268099	74032	INS	344	0.8668	0.4908	1	GALNT5(8.8892e-12,1.01)	GALNT5(8.8892e-12,1.01)	NA	NA	NA	NA	NA	NA	NA	No	NA	NA	Yes	30	No	TP,strong read support in LR and SR	Y	100
chr2:223959721	82128	INS	98	0.8346	0.5725	1	MRPL44(1.7086e-06,1.194)	MRPL44(1.7086e-06,1.194)	NA	NA	MRPL44(1.7086e-06,1.194)	MRPL44(1.7086e-06,1.194)	NA	NA	NA	No	NA	NA	Yes	20.6	No	TP,strong read support in LR and SR	N	100
chr20:21162128	546172	DEL	72	0.9079	0.3752	8	KIZ(5.1898e-10,1.227)	NA	NA	NA	KIZ(5.1898e-10,1.227)	NA	NA	NA	NA	No	NA	NA	Yes	25.5	Yes	TP,strong read support in LR and SR	Y	100
chr22:25908412	577395	INS	64	0.8361	0.6112	1	MYO18B(7.7955e-52,0.911)	NA	NA	NA	MYO18B(7.7955e-52,0.911)	NA	NA	NA	NA	No	NA	NA	No	20.1	No	FP,likely false positive - 1/6 read support despite 3 other reads on the same haplotype based on nearby SNV	N	100
chr3:38121711	96109	INS	70	0.8165	0.6526	1	ACAA1(1.4146e-14,1.199),DLEC1(3.5457e-34,0.813)	DLEC1(3.5457e-34,0.813)	NA	NA	DLEC1(3.5457e-34,0.813)	DLEC1(3.5457e-34,0.813)	NA	NA	NA	No	NA	NA	No	20.7	No	FP,likely false positive - 1/5 read support despite 3 other reads on the same haplotype based on nearby SNV	Maybe	100
chr3:151437679	110603	INS	55	0.8288	0.6312	1	IGSF10(3.0301999999999997e-38,1.068)	NA	NA	NA	IGSF10(3.0301999999999997e-38,1.068)	NA	NA	NA	NA	No	NA	NA	Yes	23.3	No	TP,strong read support in LR and SR	N	100
chr3:184058475	115249	INS	86	0.8645	0.4638	1	HTR3C(1.2506e-07,1.166)	HTR3C(1.2506e-07,1.166)	NA	NA	HTR3C(1.2506e-07,1.166)	HTR3C(1.2506e-07,1.166)	NA	NA	NA	No	NA	NA	Yes	21.3	No	TP,strong read support in LR and SR	Y	100
chr3:186585388	115958	INS	140	0.8385	0.6116	1	DNAJB11(0.00011029,0.933)	NA	NA	NA	DNAJB11(0.00011029,0.933)	NA	NA	NA	NA	No	NA	NA	Yes	20.3	No	TP,strong read support in LR and SR	Y	100
chr4:122211056	143662	INS	249	0.8058	0.6926	17	KIAA1109(2.8317000000000003e-25,0.579)	NA	NA	NA	KIAA1109(2.8317000000000003e-25,0.579)	NA	NA	NA	NA	No	NA	HGSVC,1KG-ONT	No	20.2	Yes	TP,strong read support in LR	Y	100
chr5:116496201	181587	INS	308	0.9507	0.1953	34	SEMA6A(1.0,0.337)	NA	NA	NA	NA	NA	NA	NA	NA	No	NA	HPRC,1KG-ONT	Yes	38	Yes	TP,strong read support in LR and SR; found in 2 external datasets (incl HPRC) and some HPRC samples	Y	100
chr5:149631450	185905	DEL	1993	0.8034	0.678	1	ARHGEF37(1.4596e-14,0.962)	NA	NA	NA	ARHGEF37(1.4596e-14,0.962)	NA	NA	NA	enhancer	No	NA	HGSVC	Yes	20	No	TP,strong read support in LR and SR	N	100
chr6:31776066	199946	DEL	50	0.8497	0.5703	1	VWA7(7.381100000000002e-19,0.978)	NA	NA	NA	VWA7(7.381100000000002e-19,0.978)	NA	NA	NA	NA	No	ID=6-31776059-31776068-GC;MOTIFS=GC;STRUC=<TR3141170>	NA	No	23.6	No	TP,strong LR read support	N	100
chr6:34858195	200551	INS	672	0.8292	0.6523	1	UHRF1BP1(7.9991e-14,0.679)	NA	NA	NA	UHRF1BP1(7.9991e-14,0.679)	NA	NA	NA	NA	No	NA	NA	No	21.3	No	FP,likely false positive, poor read support	Y	100
chr6:133987648	213715	INS	52	0.8043	0.6847	1	SLC2A12(3.1107e-06,0.836),TBPL1(0.99194,0.421)	NA	NA	NA	NA	NA	NA	NA	NA	No	ID=6-133987624-133987649-TG;MOTIFS=TG;STRUC=<TR3281168>,ID=6-133987648-133987667-TA;MOTIFS=TA;STRUC=(TA)n	NA	No	51	No	TP,strong read support in LR (in-phase)	Y	100
chr7:122393257	250003	INS	321	0.9423	0.2395	1	CADPS2(5.5356e-09,0.699)	CADPS2(5.5356e-09,0.699)	NA	NA	CADPS2(5.5356e-09,0.699)	CADPS2(5.5356e-09,0.699)	NA	NA	NA	No	NA	NA	Yes	23.1	No	TP,strong read support in LR and SR	Y	100
chr8:22138843	272294	DEL	3265	0.8264	0.6466	1	REEP4(0.0046509,0.786)	NA	NA	NA	REEP4(0.0046509,0.786)	NA	NA	NA	CTCF_binding_site,promoter	No	ID=8-22139618-22139633-CCCAG;MOTIFS=CCCAG;STRUC=<TR3590145>,ID=8-22141220-22141229-GT;MOTIFS=GT;STRUC=<TR3590146>,ID=8-22141362-22141371-TCC;MOTIFS=TCC;STRUC=<TR3590147>	NA	Yes	22.7	No	TP,strong read support in LR and SR	N	100
chr8:30843666	273694	INS	336	0.939	0.2344	2	TEX15(1.046e-34,0.789)	NA	NA	NA	TEX15(1.046e-34,0.789)	NA	NA	NA	NA	No	NA	NA	Yes	21.9	Yes	TP,strong read support in LR and SR	Y	100
chr8:52295440	276140	INS	361	0.817	0.6461	1	ST18(0.016907,0.555)	NA	NA	NA	NA	NA	NA	NA	NA	No	NA	NA	Yes	35	No	TP,strong read support in LR and SR	Y	100
chr8:58945985	276935	INS	536	0.8509	0.6383	1	TOX(1.0,0.326)	NA	NA	NA	NA	NA	NA	NA	NA	No	NA	NA	Yes	43	No	TP,strong read support in LR and SR	Y	100
chr8:69600733	278321	INS	65	0.8445	0.5598	1	SULF1(0.9961,0.471)	SULF1(0.9961,0.471)	NA	NA	SULF1(0.9961,0.471)	SULF1(0.9961,0.471)	NA	NA	NA	No	NA	NA	Yes	23.1	No	TP,strong read support	Y	100
chr9:13244706	294908	INS	351	0.9186	0.3036	1	MPDZ(1.0028e-63,1.138)	NA	NA	NA	NA	NA	NA	NA	NA	No	NA	NA	Yes	32	No	TP,strong read support in LR and SR	Y	100
chr9:15469318	295202	INS	226	0.8363	0.6231	1	PSIP1(0.99977,0.397)	PSIP1(0.99977,0.397)	NA	NA	PSIP1(0.99977,0.397)	PSIP1(0.99977,0.397)	NA	NA	NA	No	NA	NA	Yes	31	No	TP,strong read support in LR and SR	Y	100
chr9:110682757	307116	INS	83	0.8193	0.68	1	MUSK(4.9211e-10,0.778)	MUSK(4.9211e-10,0.778)	NA	NA	MUSK(4.9211e-10,0.778)	MUSK(4.9211e-10,0.778)	NA	NA	NA	No	NA	NA	No	22.1	No	FP,likely false positive - only 1/5 read support despite 2 other reads on same haplotype based on nearby SNV	Y	100
chr9:132609111	310507	DEL	70	0.8946	0.3977	1	DDX31(2.8108e-17,0.902)	DDX31(2.8108e-17,0.902)	NA	NA	NA	NA	NA	NA	NA	No	NA	NA	Yes	31	No	TP,strong read support in LR and SR	Y	100
