# Supplementary material for: Population-scale Long-read Sequencing in the All of Us Research Program
Source: medRxiv. 2025 Oct 5:2025.10.02.25336942. Preprint. [Version 1] doi: 10.1101/2025.10.02.25336942 (PMC12622093; doi:10.1101/2025.10.02.25336942)
Supplement: Supplement 6 — Supplementary Table 5: Curated AoU Phase 1 SVs imputed in 1KGP samples This table reports a curated set of SVs prioritized for functional relevance, including SV–eQTLs and SVs in LD with variants from the GWAS Catalog, annotated using the same categories as Supplementary Table 1. [file media-6.xlsx]

## Sheet: in
SV_coordinate	SV_ID	SV type	SV length	Mean GenotypePosterior nonref	AF(AFR,AMR,EAS,EUR,SAS)	Fst(AFR vs Non-AFR)	OMIM genes intersected(pLI, LOEUF)	Disease genes intersected(pLI, LOEUF)	Cancer genes intersected(pLI, LOEUF)	ACMG genes intersected(pLI, LOEUF)	OMIM CDS intersected(pLI, LOEUF)	Disease CDS intersected(pLI, LOEUF)	Cancer CDS intersected(pLI, LOEUF)	ACMG CDS intersected(pLI, LOEUF)	Regulatory element_intersected	SegDUP association(INS:within 1kb, DEL:intersect)	Tandem repeats intersected	Detected in other LR datasets(HPRC,HGSVC,1KG-ONT)	Detected in AoU SR(990/1,027 AoU Phase I matched samples)	eQTLs: gene(qvalue)	GWAS associations: trait(gene, rsID, pvalue, LD_r2)	SV-trait associations in AoU Phase I (n = 848 with condition records) (Carrier%, Non-carrier%, OR, [95% CI], pvalue)	SR validation	LR assembly-supported	Locityper validation (percentage of carriers with allele differences <20 between the imputed and Locityper calls.)
chr1:25331734	chr1-25331734-allele311207-1	DEL	173	0.84679	0.11422087745839637,0.17435158501440923,0.03670634920634921,0.29025844930417494,0.18404907975460122	0.0114762	RSRP1(1.0907e-11, 1.423)	NA	NA	NA	NA	NA	NA	NA	NA	Yes	NA	No	No	ENSG00000187010.21(1.7279263884408145e-07),ENSG00000261349.1(7.330677631153458e-38)	erythrocyte sedimentation rate (ESR, maximum, inv-norm transformed)(SYF2 - RSRP1, rs55794721, 3E-30, 0.6012633028809563),erythrocyte sedimentation rate (ESR, mean, inv-norm transformed)(SYF2 - RSRP1, rs55794721, 6E-34, 0.6012633028809563),erythrocyte sedimentation rate (ESR, minimum, inv-norm transformed)(SYF2 - RSRP1, rs55794721, 2E-33, 0.6012633028809563),High-density lipoprotein levels (MTAG)(…	Benign neoplasm of skin of trunk(0.53%, 3.19%, 0.16, [0.02;1.2], 0.039164),Blindness AND/OR vision impairment level(4.21%, 1.52%, 2.85, [1.11;7.32], 0.039722),Cholecystitis(3.16%, 0.76%, 4.26, [1.29;14.11], 0.019657),Chronic allergic conjunctivitis(0.53%, 3.19%, 0.16, [0.02;1.2], 0.039164),Gastroesophageal reflux disease(15.26%, 22.04%, 0.64, [0.41;0.99], 0.041841),Genitourinary tract hemorrhage(…	FP,not found in any external datasets despite being called in many HPRC samples, suspicious. supporting reads have a lot of flanking variants, likely mismapping	Maybe	71.27
chr1:45330022	chr1-45330022-allele492286-328	INS	327	0.793818	0.27987897125567324,0.3400576368876081,0.44246031746031744,0.5099403578528827,0.49079754601226994	0.0602197	MUTYH(1.7396e-18, 1.022)	MUTYH(1.7396e-18, 1.022)	MUTYH(1.7396e-18, 1.022)	MUTYH(1.7396e-18, 1.022)	NA	NA	NA	NA	NA	No	NA	HPRC,HGSVC,1KG-ONT	No	ENSG00000132781.20(1.9193933592067441e-34),ENSG00000288208.1(0.000659682083859141)	NA	NA	TP,called in all external datasets and many HPRC samples; strong read support in LR	Y	100
chr1:120170932	chr1-120170932-allele1105568-1	DEL	70	0.950133	0.6527987897125568,0.14121037463976946,0.19444444444444445,0.11530815109343936,0.2668711656441718	0.395107	SEC22B(0.047343, 1.829)	NA	NA	NA	NA	NA	NA	NA	NA	Yes	NA	HPRC,HGSVC,1KG-ONT	No	ENSG00000092621.13(5.798245853023767e-05),ENSG00000231365.6(0.0015030820815786997)	NA	NA	FP,missing from SR, but seen in all external datasets and many HPRC samples; coverage seems too high for many of the samples, concerned about mismapping	Y	100
chr1:184967905	chr1-184967905-allele1527531-1	DEL	322	0.983513	0.7004538577912254,0.7161383285302594,0.5267857142857143,0.8001988071570576,0.7341513292433538	NA	NIBAN1(1.5994e-21, 1.211)	NA	NA	NA	NA	NA	NA	NA	NA	No	NA	HPRC,HGSVC,1KG-ONT	Yes	ENSG00000121481.11(7.964393955655602e-06),ENSG00000135842.17(1.4594968895095937e-17)	NA	NA	TP,seen in all external datasets and SR; strong read support in LR and SR	Y	99.87
chr2:55297328	chr2-55297328-allele563624-83	INS	82	0.736359	0.16338880484114976,0.4711815561959654,0.5426587301587301,0.4304174950298211,0.3987730061349693	0.167351	CCDC88A(1.0, 0.25)	NA	NA	NA	NA	NA	NA	NA	NA	No	NA	HPRC,HGSVC	Yes	ENSG00000163001.12(0.0031412456308178354)	NA	NA	TP with genotyping issues,seen in 2/3 external datasets and an HPRC sample; looks real but genotyping isn't always accurate because of representation issues	Y	100
chr2:74284149	chr2-74284149-allele727450-1	DEL	330	0.98011	0.7276853252647504,0.3559077809798271,0.7559523809523809,0.16699801192842942,0.2658486707566462	0.200148	SLC4A5(1.0122e-24, 0.907)	SLC4A5(1.0122e-24, 0.907)	NA	NA	NA	NA	NA	NA	NA	No	NA	HPRC,HGSVC,1KG-ONT	Yes	ENSG00000114978.18(0.023232884255272177),ENSG00000115274.15(3.0794163822520874e-05),ENSG00000204822.7(9.621000227592064e-13),ENSG00000286623.1(0.0012009919263974683),ENSG00000286883.1(5.141491551714935e-06)	NA	NA	TP,seen in all external datasets and many HPRC samples; strong read support in LR and SR	Y	99.94
chr2:201856925	chr2-201856925-allele1784962-1	DEL	321	0.956936	0.8146747352496218,0.32132564841498557,0.2390873015873016,0.3797216699801193,0.25153374233128833	0.40981	CDK15(5.4428e-19, 1.291)	NA	NA	NA	NA	NA	NA	NA	NA	No	NA	HPRC,HGSVC,1KG-ONT	Yes	ENSG00000003402.20(0.004293921088918772),ENSG00000082146.13(1.1279625046534794e-05),ENSG00000155744.10(0.029815844496521957),ENSG00000183308.6(1.2465512647608615e-19),ENSG00000240344.9(8.687341797661876e-27)	NA	NA	TP,seen in all external datasets and many HPRC samples; strong read support in LR and SR	Y	98.73
chr2:217091168	chr2-217091168-allele1917708-1	DEL	1375	0.92102	0.1550680786686838,0.021613832853025938,0.0,0.033797216699801194,0.016359918200409	0.165912	NA	NA	NA	NA	NA	NA	NA	NA	NA	No	NA	HPRC,HGSVC,1KG-ONT	Yes	NA	Cancer (pleiotropy)(TESHL, rs72951831, 7E-11, 0.9712669047755422),Breast cancer (estrogen-receptor positive)(TESHL, rs16856925, 7E-10, 0.9344951692284084)	Chronic kidney disease due to hypertension(8.22%, 4.13%, 2.08, [1.12;3.87], 0.031986),Dystrophia unguium(4.11%, 0.32%, 13.44, [2.88;62.68], 0.000149),Hypercalcemia(7.76%, 3.50%, 2.32, [1.21;4.46], 0.014003),Hyperglycemia due to type 2 diabetes mellitus(11.42%, 7.00%, 1.71, [1.02;2.87], 0.04474),Hypersomnia(2.28%, 7.15%, 0.3, [0.12;0.77], 0.007123),Inflammatory disorder(6.85%, 3.34%, 2.13, [1.08;4…	TP,supported by SR	Y	100
chr3:26398003	chr3-26398003-allele273177-1	DEL	6042	0.782128	0.546142208774584,0.043227665706051875,0.0,0.008946322067594433,0.005112474437627812	0.657996	NA	NA	NA	NA	NA	NA	NA	NA	open_chromatin_region	No	NA	HPRC,HGSVC,1KG-ONT	No	ENSG00000151092.18(4.67105947802851e-09)	NA	NA	TP,seen in all external datasets and many HPRC samples; not called in SR but strong read support in LR	Maybe	99.11
chr3:48191742	chr3-48191742-allele457998-1	DEL	50	0.938603	0.329803328290469,0.21902017291066284,0.12202380952380952,0.2813121272365805,0.2832310838445808	0.0271657	NA	NA	NA	NA	NA	NA	NA	NA	NA	No	NA	HPRC,HGSVC,1KG-ONT	No	ENSG00000172113.10(3.860646675657157e-17),ENSG00000173473.11(3.476559923656914e-07)	Height(ZNF589, rs9837228, 2E-19, 0.5935788091124999)	Acute deep vein thrombosis of lower limb(3.36%, 0.50%, 6.93, [1.57;30.48], 0.002667),Benign neoplasm of skin of lower limb(0.45%, 2.24%, 0.2, [0.04;0.91], 0.030045),Diverticulitis of large intestine(0.22%, 2.24%, 0.1, [0.01;0.77], 0.00811),Incipient senile cataract(2.24%, 0.50%, 4.57, [0.99;20.96], 0.040552),Iron deficiency(4.70%, 1.50%, 3.25, [1.3;8.12], 0.009828),Keloid scar(0.45%, 2.49%, 0.18,…	TP with genotyping issues,seen in all external datasets and many HPRC samples; strong read support in some LR samples but genotyping issues in others	Y	78.68
chr4:88171507	chr4-88171507-allele907036-4747	INS	4746	0.939927	0.7254160363086233,0.47262247838616717,0.36507936507936506,0.6043737574552683,0.47137014314928427	0.113541	ABCG2(5.0723e-29, 1.308)	ABCG2(5.0723e-29, 1.308)	NA	NA	NA	NA	NA	NA	NA	No	NA	HPRC,HGSVC,1KG-ONT	No	NA	4-hydroxychlorothalonil levels(ABCG2, rs2725242, 1E-60, 0.5281481902259325),Gout(ABCG2, rs3114020, 9E-35, 0.693069797547479),Urate levels(ABCG2, rs2622608, 2E-18, 0.7479911605719779),4-hydroxychlorothalonil levels(ABCG2, rs11732936, 7E-47, 0.8758640449277612),Gout(ABCG2, rs10011796, 1E-19, 0.9449976125746886),Serum uric acid levels in response to allopurinol in gout(ABCG2, rs10011796, 2E-8, 0.944…	Benign paroxysmal positional vertigo(4.07%, 0.54%, 7.81, [1.05;57.87], 0.017268),Chronic sinusitis(11.61%, 6.49%, 1.89, [1.01;3.56], 0.04275),Combined form of senile cataract(1.81%, 5.41%, 0.32, [0.14;0.76], 0.014703),Diabetes mellitus without complication(7.09%, 1.62%, 4.63, [1.42;15.05], 0.004031),Dysmenorrhea(4.68%, 8.65%, 0.52, [0.28;0.97], 0.045093),Eruption(19.91%, 12.97%, 1.67, [1.04;2.67]…	TP,found in all 3 external datasets; absent from SR; good LR read support	Maybe	100
chr4:101866629	chr4-101866629-allele1024051-1	DEL	565	0.987367	0.6422087745839636,0.27089337175792505,0.3501984126984127,0.39065606361829025,0.3496932515337423	0.161227	BANK1(3.4042e-20, 1.156)	BANK1(3.4042e-20, 1.156)	NA	NA	NA	NA	NA	NA	NA	No	NA	HPRC,HGSVC,1KG-ONT	No	NA	Systemic lupus erythematosus(BANK1, rs4426778, 1E-12, 0.5076730329812177),APRT/MIF protein level ratio(BANK1, rs2216546, 3E-16, 0.9821857635422604),Systemic lupus erythematosus (MTAG)(BANK1, rs6816787, 2E-14, 0.9829536645139835),Mean platelet volume(BANK1, rs7679882, 1E-52, 0.8705855827263512),Mean platelet volume(BANK1, rs7679882, 4E-45, 0.8705855827263512),Mean platelet volume(BANK1, rs7679882,…	Bipolar disorder(6.48%, 1.78%, 3.83, [1.18;12.5], 0.013865),Bunion(3.53%, 0.59%, 6.16, [0.83;45.83], 0.041794),Centriacinar emphysema(0.74%, 2.96%, 0.24, [0.07;0.85], 0.031476),Dysfunction of eustachian tube(0.74%, 4.73%, 0.15, [0.05;0.46], 0.001103),Epidermoid cyst(1.77%, 4.73%, 0.36, [0.15;0.9], 0.040951),Gastroesophageal reflux disease without esophagitis(29.46%, 21.30%, 1.54, [1.03;2.31], 0.0…	TP,found in all 3 external datasets; absent in SR; good LR read support	Y	99.51
chr5:307170	chr5-307170-allele8942-1	DEL	108	0.962411	0.451588502269289,0.03170028818443804,0.010912698412698412,0.003976143141153081,0.002044989775051125	0.570732	PDCD6(0.17294, 0.847)	PDCD6(0.17294, 0.847)	NA	NA	NA	NA	NA	NA	NA	No	NA	HPRC,HGSVC,1KG-ONT	No	ENSG00000073578.17(1.671229217426802e-11),ENSG00000164366.4(0.0059287491593048285)	Eye color(PDCD6-AHRR, PDCD6, rs62330021, 1E-80, 0.6060327684640748),Height(PDCD6, PDCD6-AHRR, rs1574220, 5E-20, 0.5655896448712086),Height(PDCD6, PDCD6-AHRR, rs1574220, 9E-25, 0.5655896448712086),Hip circumference adjusted for BMI(PDCD6, PDCD6-AHRR, rs1574220, 5E-9, 0.5655896448712086)	Degeneration of lumbosacral intervertebral disc(0.67%, 3.98%, 0.16, [0.05;0.57], 0.001664),Diverticular disease(4.04%, 1.49%, 2.78, [1.09;7.06], 0.036176),Frank hematuria(3.59%, 1.24%, 2.95, [1.07;8.14], 0.043929),Hypertrophic condition of skin(2.24%, 5.22%, 0.42, [0.19;0.9], 0.026832),Kidney disease(0.45%, 2.74%, 0.16, [0.04;0.73], 0.009287),Mixed hyperlipidemia(13.45%, 7.71%, 1.86, [1.18;2.94],…	TP,seen in all external datasets and many HPRC samples; strong read support in LR	Y	97.17
chr5:1284952	chr5-1284952-allele34259-1	DEL	121	0.946374	0.17170953101361575,0.32132564841498557,0.3819444444444444,0.3489065606361829,0.4335378323108384	0.0892561	TERT(0.0019285, 0.593)	TERT(0.0019285, 0.593)	TERT(0.0019285, 0.593)	NA	NA	NA	NA	NA	NA	No	NA	HPRC,HGSVC	No	NA	Adult diffuse glioma (TERT mutation only)(TERT, rs4975538, 1E-9, 0.7313525815087711),hemoglobin (maximum, inv-norm transformed)(TERT, rs4975538, 6E-17, 0.7313525815087711),Lymphoid leukemia, chronic (PheCode 204.12)(TERT, rs4975538, 1E-12, 0.7313525815087711),Lymphoid leukemia, chronic (PheCode 204.12)(TERT, rs4975538, 2E-13, 0.7313525815087711),Non-albumin protein levels(TERT, rs4975538, 3E-8, 0…	Blepharitis of left eyelid(3.13%, 0.54%, 5.99, [1.61;22.3], 0.004203),Calculus of gallbladder with cholecystitis(3.47%, 0.18%, 20.11, [2.56;157.87], 0.000141),Chronic gastritis(4.86%, 1.96%, 2.55, [1.14;5.69], 0.029668),Degenerative joint disease of pelvis(0.69%, 3.04%, 0.22, [0.05;0.97], 0.028161),Disorders of initiating and maintaining sleep(2.78%, 0.89%, 3.17, [1.03;9.78], 0.041889),Enthesopat…	TP,found in 2/3 external datasets; good LR read support	Y	98.5
chr5:176960578	chr5-176960578-allele1643625-1	DEL	2601	0.975421	0.8419062027231468,0.4365994236311239,0.48115079365079366,0.4960238568588469,0.49897750511247446	0.228382	UIMC1(0.076965, 0.566)	UIMC1(0.076965, 0.566)	NA	NA	NA	NA	NA	NA	NA	No	NA	HPRC,HGSVC,1KG-ONT	Yes	ENSG00000087206.17(0.0007033681944298722)	Educational attainment (MTAG)(HK3, rs6861925, 6E-10, 0.8773757671232361),Educational attainment (years of education)(HK3, rs6861925, 2E-10, 0.8773757671232361),Uterine fibroids(HK3, rs6861925, 3E-9, 0.8773757671232361),Uterine fibroids(UIMC1, rs35977534, 3E-10, 0.9374108527074319),Uterine fibroids(UIMC1, rs35977534, 5E-10, 0.9374108527074319),Age at natural menopause or uterine leiomyomata (pleio…	Achilles tendinitis(1.26%, 7.02%, 0.17, [0.05;0.56], 0.011073),Arthritis of spine(1.14%, 5.26%, 0.21, [0.05;0.79], 0.041042),Chronic ethmoidal sinusitis(0.88%, 5.26%, 0.16, [0.04;0.64], 0.024649),Genital herpes simplex(1.39%, 7.02%, 0.19, [0.06;0.61], 0.014352),Irritable bowel syndrome(4.05%, 10.53%, 0.36, [0.14;0.9], 0.036133),Mild intermittent asthma(7.59%, 17.54%, 0.39, [0.19;0.8], 0.020182),M…	TP,found in all 3 external datasets; seen in SR; good LR read support	Y	100
chr6:34373337	chr6-34373337-allele416409-161	INS	160	0.941233	0.4962178517397882,0.38472622478386165,0.4146825396825397,0.08449304174950298,0.24233128834355827	0.10444	NUDT3(0.44977, 0.679)	NA	NA	NA	NA	NA	NA	NA	NA	No	NA	HPRC,HGSVC,1KG-ONT	No	ENSG00000124614.16(1.2941381737864901e-09),ENSG00000270800.3(0.0034132707335691715)	Lymphocyte count(NUDT3, RPS10-NUDT3, rs6930978, 1E-9, 0.6801109378823686),Body mass index(NUDT3, RPS10-NUDT3, rs3798556, 1E-10, 0.6982667366233095),Multi-trait sex score(NUDT3, RPS10-NUDT3, rs169584, 3E-17, 0.6426234328119612),What is your weight? (pounds, inv-normal transformed)(NUDT3, RPS10-NUDT3, rs169584, 3E-22, 0.6426234328119612),Body mass index(NUDT3, RPS10-NUDT3, rs206936, 3E-8, 0.6464647…	Blepharitis of left eyelid(0.54%, 3.11%, 0.17, [0.05;0.63], 0.004318),Contact dermatitis(2.86%, 0.35%, 8.49, [1.12;64.31], 0.016758),Epilepsy(0.72%, 4.84%, 0.14, [0.05;0.43], 0.000162),Eruption(20.75%, 13.84%, 1.63, [1.1;2.41], 0.014935),Exacerbation of intermittent asthma(3.22%, 0.69%, 4.77, [1.1;20.72], 0.02868),Flushing(3.22%, 0.69%, 4.77, [1.1;20.72], 0.02868),Gastritis(7.87%, 4.15%, 1.97, [1…	maybe,seen in all external datasets and many HPRC samples; LR read support seems good; missing in SR even though region has fine mappability so somewhat suspicious	Y	100
chr6:90251489	chr6-90251489-allele923049-1	DEL	98	0.738672	0.01361573373676248,0.25360230547550433,0.003968253968253968,0.352882703777336,0.18302658486707565	0.119874	BACH2(1.0, 0.164)	NA	BACH2(1.0, 0.164)	NA	NA	NA	NA	NA	NA	No	NA	HPRC,HGSVC,1KG-ONT	Yes	NA	Serum total protein levels(BACH2, rs17711850, 7E-27, 0.8400746596098378),Type 1 diabetes(BACH2, rs17711850, 2E-9, 0.8400746596098378),Eosinophil side scatter distribution width(BACH2, rs7774138, 9E-11, 0.8444856329790277),monocyte (fraction, mean, inv-norm transformed)(BACH2, rs10806423, 1E-48, 0.889684926428676),monocyte (fraction, mean, inv-norm transformed)(BACH2, rs10806423, 6E-31, 0.88968492…	Essential hypertension(42.97%, 52.78%, 0.67, [0.46;0.99], 0.044048),Gastro-esophageal reflux disease with esophagitis(0.78%, 5.97%, 0.12, [0.02;0.91], 0.008852),Hypermetropia(8.59%, 3.75%, 2.41, [1.17;5.0], 0.032947),Hypertensive disorder(2.34%, 7.78%, 0.29, [0.09;0.92], 0.022971),Iron deficiency anemia(9.38%, 16.25%, 0.53, [0.29;1.0], 0.045636),Migraine(6.25%, 14.31%, 0.4, [0.19;0.84], 0.010354)…	TP,found in all 3 external datasets; seen in SR; good LR read support	Y	100
chr6:153108701	chr6-153108701-allele1453004-862	INS	861	0.993635	0.3260211800302572,0.2478386167146974,0.6617063492063492,0.31312127236580517,0.5102249488752556	0.0297437	RGS17(0.74369, 0.708)	NA	NA	NA	NA	NA	NA	NA	NA	No	NA	HPRC,HGSVC,1KG-ONT	Yes	ENSG00000091844.8(6.252411449857544e-05)	Type 2 diabetes or prostate cancer (pleiotropy)(RGS17, rs4385321, 1E-15, 0.5604873953944288),Glucose levels(RGS17, rs9371670, 6E-13, 0.534484766903663),Body mass index(RGS17, rs9397585, 5E-9, 0.5947043163828479),Triglyceride levels in non-type 2 diabetes(RGS17, rs3910737, 4E-8, 0.6942179863619948),Body mass index(RGS17, rs6557259, 7E-10, 0.79214212819705),Prostate cancer(RGS17, rs6557259, 1E-18, …	Acquired deformity of foot(0.67%, 3.02%, 0.22, [0.06;0.77], 0.015785),Anemia in chronic kidney disease(3.55%, 1.26%, 2.88, [1.05;7.95], 0.044296),Attention deficit hyperactivity disorder(0.89%, 3.02%, 0.29, [0.09;0.9], 0.03965),Conjunctival hemorrhage(2.44%, 0.25%, 9.9, [1.27;77.03], 0.007173),Exacerbation of intermittent asthma(3.55%, 1.01%, 3.61, [1.2;10.9], 0.02116),Gastro-esophageal reflux di…	TP,found in all 3 external datasets; seen in SR; strong LR read support	Y	100
chr6:157867624	chr6-157867624-allele1505904-1	DEL	60	0.987926	0.04311649016641452,0.056195965417867436,0.13095238095238096,0.05964214711729622,0.10429447852760736	0.0148531	SNX9(3.0706e-05, 0.673)	NA	NA	NA	SNX9(3.0706e-05, 0.673)	NA	NA	NA	NA	No	NA	HPRC,HGSVC,1KG-ONT	No	NA	Core binding factor acute myeloid leukemia(SNX9, rs2281996, 6E-12, 0.7955560607331185),Core binding factor acute myeloid leukemia(SNX9, rs2281996, 8E-12, 0.7955560607331185),platelet count (mean, inv-norm transformed)(SNX9, rs111731871, 1E-12, 0.5814181069965682),platelet count (minimum, inv-norm transformed)(SNX9, rs111731871, 1E-14, 0.5814181069965682),platelet count (minimum, inv-norm transfor…	Acquired hypothyroidism(17.31%, 7.04%, 2.77, [1.28;5.96], 0.013447),Cerebral infarction(7.69%, 2.01%, 4.06, [1.31;12.62], 0.029296),Degeneration of thoracic intervertebral disc(5.77%, 1.38%, 4.37, [1.18;16.17], 0.048977),Flushing(9.62%, 1.88%, 5.54, [1.93;15.89], 0.005479),Infection caused by Escherichia coli(5.77%, 1.26%, 4.81, [1.28;18.05], 0.04019),Intervertebral disc disorder with myelopathy(…	TP,found in all external datasets and several HPRC samples; strong LR read support	Y	100
chr7:28174681	chr7-28174681-allele341953-1	DEL	364	0.953417	0.06505295007564296,0.33861671469740634,0.01488095238095238,0.5039761431411531,0.21574642126789367	0.109048	JAZF1(0.9921, 0.438)	JAZF1(0.9921, 0.438)	NA	NA	NA	NA	NA	NA	NA	No	NA	HPRC,HGSVC,1KG-ONT	Yes	NA	Basal cell carcinoma(JAZF1, rs10274928, 4E-10, 0.5653927155254894),Diabetes (standard GWA)(JAZF1, rs10274928, 5E-12, 0.5653927155254894),Pulse pressure(JAZF1, rs10274928, 2E-9, 0.5653927155254894),Systolic blood pressure(JAZF1, rs10274928, 1E-11, 0.5653927155254894),Systolic blood pressure(JAZF1, rs10274928, 9E-11, 0.5653927155254894),Systemic lupus erythematosus(JAZF1, rs12531540, 3E-8, 0.899288…	Adhesive capsulitis of left shoulder(2.84%, 0.78%, 3.7, [1.12;12.25], 0.032639),Asthma(12.32%, 19.31%, 0.59, [0.37;0.93], 0.021556),Autoimmune thyroiditis(2.84%, 0.63%, 4.63, [1.29;16.57], 0.018651),Benign essential hypertension(9.48%, 16.64%, 0.53, [0.32;0.87], 0.010233),Blepharitis of left eyelid(3.32%, 0.78%, 4.34, [1.36;13.81], 0.013276),Brachial radiculitis(1.42%, 6.44%, 0.21, [0.06;0.68], 0…	TP,strong read support in LR and SR; seen in all external datasets and many HPRC samples	Y	99.77
chr7:75493495	chr7-75493495-allele831405-64	INS	63	0.920902	0.046142208774583963,0.6109510086455331,0.8303571428571429,0.4423459244532803,0.5030674846625767	0.444653	NA	NA	NA	NA	NA	NA	NA	NA	NA	Yes	NA	HPRC,HGSVC,1KG-ONT	No	ENSG00000127957.18(3.0014992238249684e-31),ENSG00000170092.14(6.5459944426671905e-15),ENSG00000205583.13(1.1754124089245503e-05),ENSG00000263001.7(1.6876078368458054e-05),ENSG00000274523.5(5.7327293087958134e-05),ENSG00000276592.1(0.04194674457416746),ENSG00000278416.1(5.459155036538444e-45)	Alanine aminotransferase levels(NSUN5P1, NSUN5P1, rs236651, 1E-12, 0.8493706210772115),Alanine aminotransferase levels(NSUN5P1, NSUN5P1, rs236651, 3E-11, 0.8493706210772115),Aspartate aminotransferase levels(NSUN5P1, NSUN5P1, rs236651, 4E-8, 0.8493706210772115),Cholesterol to total lipids ratio in large HDL(NSUN5P1, NSUN5P1, rs236651, 4E-8, 0.8493706210772115),Free cholesterol to total lipids rat…	Anemia due to chronic blood loss(4.04%, 1.54%, 2.7, [1.05;6.92], 0.045635),Benign neoplasm of soft tissue(1.01%, 4.00%, 0.25, [0.06;1.04], 0.040206),Biceps tendinitis(4.04%, 1.23%, 3.38, [1.25;9.12], 0.017194),Blindness AND/OR vision impairment level(4.04%, 1.54%, 2.7, [1.05;6.92], 0.045635),Cellulitis of toe(4.04%, 1.38%, 3.0, [1.14;7.88], 0.036443),Centriacinar emphysema(3.03%, 0.62%, 5.05, [1.…	TP,seen in all external datasets, seems like strong LR read support	Y	98.57
chr7:127980101	chr7-127980101-allele1291501-1	DEL	318	0.976847	0.9583963691376702,0.7146974063400576,0.2916666666666667,0.6361829025844931,0.6083844580777096	0.302276	SND1(1.0, 0.386)	SND1(1.0, 0.386)	NA	NA	NA	NA	NA	NA	NA	No	NA	HPRC,HGSVC,1KG-ONT	Yes	ENSG00000128595.17(0.005343326693412939)	Attention deficit hyperactivity disorder or autism spectrum disorder or intelligence (pleiotropy)(SND1, rs3757771, 4E-8, 0.8604737878439602),Intelligence(SND1, rs3757771, 9E-9, 0.8604737878439602),Adventurousness(SND1, rs3808072, 2E-9, 0.7496313971742873),Feeling worry(SND1, rs3808072, 2E-10, 0.7496313971742873)	NA	TP,seen in all external datasets and many HPRC samples; strong read support in LR and SR	Y	100
chr8:60775363	chr8-60775363-allele703993-51	INS	50	0.98112	0.05597579425113464,0.6282420749279539,0.7668650793650794,0.6530815109343936,0.7290388548057259	0.551084	CHD7(1.0, 0.109)	CHD7(1.0, 0.109)	NA	NA	NA	NA	NA	NA	NA	No	NA	HPRC,HGSVC,1KG-ONT	Yes	ENSG00000254777.5(0.0041628146291215525)	Urinary albumin excretion (no hypertensive medication)(CHD7, rs4738817, 3E-8, 0.5420656428028271),Urinary albumin-to-creatinine ratio(CHD7, rs4738817, 7E-9, 0.5420656428028271),BMI and adiposity (confirmatory factor analysis Factor 7)(CHD7, rs28412751, 8E-9, 0.5815049478207737),Urinary albumin-to-creatinine ratio(CHD7, rs28412751, 6E-9, 0.5815049478207737),Basophil (fraction, maximum, inv-norm tr…	Attention deficit hyperactivity disorder(3.73%, 1.03%, 3.71, [1.33;10.31], 0.012166),Benign neoplasm of skin of trunk(4.48%, 1.72%, 2.67, [1.14;6.26], 0.033368),Cellulitis of toe(3.73%, 1.21%, 3.17, [1.19;8.43], 0.03084),Chronic ethmoidal sinusitis(2.61%, 0.52%, 5.16, [1.32;20.11], 0.013915),Chronic sinusitis(14.93%, 8.45%, 1.9, [1.22;2.97], 0.005454),Eczema(3.36%, 1.03%, 3.32, [1.17;9.44], 0.023…	TP,strong read support in LR and SR; seen in all external datasets	Y	100
chr8:75501811	chr8-75501811-allele828811-1	DEL	105	0.994959	0.264750378214826,0.08645533141210375,0.0763888888888889,0.06759443339960239,0.06748466257668712	0.152197	HNF4G(0.99749, 0.421)	NA	NA	NA	NA	NA	NA	NA	NA	No	NA	HPRC,HGSVC,1KG-ONT	Yes	NA	Breast cancer(HNF4G, rs2926585, 3E-24, 0.9948239004406879),Breast cancer(HNF4G, rs2943559, 1E-16, 0.9554439146977055),Breast cancer(HNF4G, rs2943559, 4E-24, 0.9554439146977055),Breast cancer(HNF4G, rs2943559, 6E-15, 0.9554439146977055),Breast cancer(HNF4G, rs2943559, 7E-11, 0.9554439146977055),Breast cancer(HNF4G, rs2943559, 7E-19, 0.9554439146977055),Urate levels(HNF4G, rs2943568, 3E-11, 0.71579…	Acne(11.17%, 7.14%, 1.64, [1.02;2.63], 0.049701),Acquired deformity of ankle AND/OR foot(3.07%, 1.02%, 3.08, [1.06;8.93], 0.039625),Benign neoplasm of colon(6.42%, 10.41%, 0.59, [0.35;0.99], 0.048484),Callosity(5.87%, 2.45%, 2.48, [1.21;5.11], 0.01809),Degenerative joint disease of ankle AND/OR foot(3.07%, 0.82%, 3.85, [1.22;12.2], 0.017167),Diabetes mellitus(1.12%, 4.08%, 0.27, [0.09;0.78], 0.01…	TP,strong read support in LR and SR; seen in all external datasets and multiple HPRC samples	Y	99.65
chr8:78687702	chr8-78687702-allele853672-1	DEL	70	0.804184	0.4939485627836611,0.6469740634005764,0.6240079365079365,0.7514910536779325,0.7505112474437627	0.0844544	IL7(0.48796, 1.517)	NA	NA	NA	NA	NA	NA	NA	NA	No	NA	HPRC,HGSVC,1KG-ONT	Yes	ENSG00000104427.12(3.114007620677094e-36),ENSG00000171033.13(1.2378586401670103e-07),ENSG00000253919.1(2.102619336374223e-06),ENSG00000254352.1(4.460769005312138e-21),ENSG00000285744.1(0.014485349647699604)	NA	NA	TP,read support in LR looks good; seen in all external datasets and many HPRC samples	Y	100
chr8:142678700	chr8-142678700-allele1431691-1	DEL	61	0.995959	0.1459909228441755,0.484149855907781,0.22916666666666666,0.43339960238568587,0.3660531697341513	0.108224	JRK(0.14263, 1.911),PSCA(0.0011342, 1.865)	JRK(0.14263, 1.911)	NA	NA	NA	NA	NA	NA	NA	No	NA	HPRC,HGSVC,1KG-ONT	No	NA	Body mass index(JRK, PSCA, rs2976384, 5E-10, 0.6169512936655678),Gastric cancer(JRK, PSCA, rs2976384, 9E-14, 0.6169512936655678),Weight(JRK, PSCA, rs2976384, 3E-12, 0.6169512936655678),Body mass index(PSCA, JRK, rs2920286, 5E-10, 0.6707239809145621),Gastric ulcer(PSCA, JRK, rs34635647, 5E-39, 0.6181356658514366),Pepsinogen I/II ratio(JRK, PSCA, rs2920283, 4E-27, 0.6183856019256603),Severe gastric…	Benign neoplasm of skin(2.69%, 5.85%, 0.44, [0.21;0.95], 0.04283),Chronic ischemic heart disease(0.60%, 3.12%, 0.19, [0.04;0.82], 0.013297),Chronic kidney disease due to hypertension(2.39%, 7.02%, 0.32, [0.15;0.71], 0.002462),Chronic kidney disease stage 2(0.60%, 3.70%, 0.16, [0.04;0.68], 0.003085),Conjunctivitis(3.28%, 7.21%, 0.44, [0.22;0.87], 0.015113),Cortical senile cataract(2.69%, 0.58%, 4.…	TP,strong LR support including phasing, but not called in SR; found in all external datasets and multiple HPRC samples	Y	100
chr9:33130550	chr9-33130550-allele370689-2054	INS	2053	0.990477	0.5491679273827534,0.260806916426513,0.6101190476190477,0.31411530815109345,0.3496932515337423	0.0467439	B4GALT1(0.019457, 0.739)	B4GALT1(0.019457, 0.739)	NA	NA	NA	NA	NA	NA	enhancer	No	NA	HPRC,HGSVC,1KG-ONT	No	ENSG00000086062.13(7.825760067001039e-45),ENSG00000233554.6(0.003382002069770161)	Serum uric acid levels(B4GALT1, rs1137642, 2E-8, 0.6951661669992871),Serum uromodulin levels (aptamer-based assay)(B4GALT1, rs6476398, 9E-15, 0.9956187232332755),T-cell surface glycoprotein CD5 levels(B4GALT1, rs10113903, 4E-15, 0.9743610934313691),Uromodulin levels(B4GALT1, rs10738905, 3E-13, 0.9722731093494053),IgG fucosylation phenotypes (multivariate analysis)(B4GALT1, rs12342831, 5E-13, 0.60…	Acquired deformity of foot(1.13%, 3.48%, 0.32, [0.11;0.89], 0.035263),Benign tumor of breast(1.46%, 3.91%, 0.36, [0.14;0.93], 0.034109),COVID-19(5.99%, 11.30%, 0.5, [0.3;0.85], 0.011872),Chronic obstructive pulmonary disease(8.74%, 3.91%, 2.35, [1.14;4.84], 0.01783),Degenerative joint disease involving multiple joints(1.13%, 4.35%, 0.25, [0.1;0.67], 0.005436),Diverticular disease(3.56%, 0.87%, 4.…	TP,seen in all external datasets and multiple HPRC samples; strong LR read support	Y	99.02
chr9:35018979	chr9-35018979-allele386535-65	INS	64	0.980155	0.21936459909228442,0.7017291066282421,0.08035714285714286,0.6858846918489065,0.5081799591002045	0.125397	NA	NA	NA	NA	NA	NA	NA	NA	NA	No	NA	HPRC,HGSVC,1KG-ONT	Yes	ENSG00000137076.21(0.029384279044253232),ENSG00000187186.15(0.00879249733704317),ENSG00000198722.14(5.720205812273299e-08)	Platelet count(SYF2P2 - SPATA31G1, rs808187, 9E-17, 0.9642409921279623),Monocyte count(SYF2P2 - SPATA31G1, rs1634951, 8E-13, 0.9915412698981235),Mean platelet volume(SYF2P2 - SPATA31G1, rs679787, 4E-11, 0.9895831771036544),eosinophil (fraction, mean, inv-norm transformed)(RN7SL338P - VCP, rs507403, 1E-12, 0.6240948268849533),Mean corpuscular hemoglobin(RN7SL338P - VCP, rs507403, 1E-10, 0.62409482…	Anxiety disorder(21.98%, 15.80%, 1.5, [1.06;2.12], 0.022248),Atherosclerosis of coronary artery without angina pectoris(9.14%, 5.42%, 1.76, [1.03;2.99], 0.045355),Callosity(2.47%, 5.19%, 0.46, [0.22;0.98], 0.049818),Chronic obstructive pulmonary disease(5.43%, 9.26%, 0.56, [0.33;0.96], 0.03629),Dermatophytosis(1.23%, 3.39%, 0.36, [0.13;0.99], 0.043019),Diplopia(2.47%, 0.45%, 5.58, [1.22;25.63], 0…	TP,strong read support in LR and SR; seen in all external datasets and in HPRC samples	Y	100
chr9:137451105	chr9-137451105-allele1220363-1	DEL	290	0.763767	0.44478063540090773,0.45677233429394815,0.8234126984126984,0.5288270377733598,0.6032719836400818	0.056942	NSMF(0.00093631, 0.658)	NSMF(0.00093631, 0.658)	NA	NA	NA	NA	NA	NA	enhancer	No	NA	HPRC,HGSVC,1KG-ONT	Yes	ENSG00000107331.17(0.0036405890941096954),ENSG00000165802.23(9.011352026919671e-06),ENSG00000255585.3(0.010786403486302512)	NA	NA	TP with genotyping issues,many SVs in this region; some of the genotyping doesn't look right in the LR reads	Y	90.21
chr10:15149442	chr10-15149442-allele195159-538	INS	537	0.777167	0.29652042360060515,0.7334293948126801,0.8045634920634921,0.6510934393638171,0.7678936605316974	0.332385	NMT2(0.00018437, 0.737)	NMT2(0.00018437, 0.737)	NA	NA	NA	NA	NA	NA	NA	No	NA	HPRC,HGSVC,1KG-ONT	No	ENSG00000151474.23(5.12932237875895e-06),ENSG00000152465.18(1.0822844361643028e-07)	NA	NA	TP but some genotyping issues,VNTR with several other versions present; seen in all external datasets and in HPRC samples	Y	100
chr10:103992646	chr10-103992646-allele1053283-110	INS	109	0.961339	0.20953101361573373,0.521613832853026,0.7053571428571429,0.5834990059642147,0.49079754601226994	0.235524	SLK(3.7623e-06, 0.613)	NA	SLK(3.7623e-06, 0.613)	NA	SLK(3.7623e-06, 0.613)	NA	SLK(3.7623e-06, 0.613)	NA	NA	No	NA	HPRC,HGSVC,1KG-ONT	Yes	ENSG00000065613.15(9.408990793176362e-13)	NA	NA	TP,strong read support in LR and SR; seen in all external datasets and in HPRC samples	Y	100
chr11:47299623	chr11-47299623-allele457698-54	INS	53	0.996159	0.5136157337367625,0.3314121037463977,0.7261904761904762,0.3071570576540755,0.45807770961145194	0.0038852	MADD(7.734000000000001e-20, 0.725)	MADD(7.734000000000001e-20, 0.725)	NA	NA	NA	NA	NA	NA	NA	No	NA	HPRC,HGSVC,1KG-ONT	Yes	ENSG00000025434.19(6.83162656070938e-13),ENSG00000110514.19(0.000835762041462331),ENSG00000134574.12(0.00907186004336375),ENSG00000134575.13(3.829458292711324e-15),ENSG00000180423.4(0.015113612907466968)	C-reactive protein levels(DDB2, rs4647725, 9E-34, 0.5299496252742917),C-reactive protein levels (MTAG)(DDB2, rs4647725, 2E-38, 0.5299496252742917),Systolic blood pressure (standard GWA)(DDB2, rs4647725, 3E-9, 0.5299496252742917),Cholesterol esters in medium VLDL(DDB2, rs7395581, 5E-11, 0.858279919277827),Concentration of small VLDL particles(DDB2, rs7395581, 2E-17, 0.858279919277827),Free cholest…	Alopecia(2.24%, 5.24%, 0.41, [0.19;0.89], 0.032833),Angina pectoris(1.89%, 5.62%, 0.32, [0.15;0.72], 0.005103),Benign neoplasm of cecum(2.93%, 0.75%, 3.99, [0.92;17.41], 0.047805),Chronic ischemic heart disease(1.03%, 4.49%, 0.22, [0.08;0.6], 0.003073),Degeneration of cervical intervertebral disc(3.61%, 7.49%, 0.46, [0.25;0.87], 0.023614),Degeneration of lumbosacral intervertebral disc(1.38%, 4.1…	TP,strong read support in LR and SR; seen in all external datasets	Y	100
chr11:48098509	chr11-48098509-allele464525-1	DEL	309	0.995693	0.46671709531013617,0.8126801152737753,0.8035714285714286,0.794234592445328,0.8425357873210634	0.252128	PTPRJ(1.3858e-35, 1.043)	PTPRJ(1.3858e-35, 1.043)	NA	NA	NA	NA	NA	NA	NA	No	NA	HPRC,HGSVC,1KG-ONT	Yes	NA	Height(PTPRJ, rs10838801, 4E-12, 0.5052673572673025),Height(PTPRJ, rs6485807, 2E-37, 0.5013341422242358),COVID-19 or hypertension (pleiotropy)(PTPRJ, rs3942852, 7E-20, 0.942754060524793),Hypertension(PTPRJ, rs3942852, 2E-9, 0.942754060524793),Diastolic blood pressure(PTPRJ, rs1503188, 1E-12, 0.8753959262063262),Diastolic blood pressure(PTPRJ, rs1875696, 6E-14, 0.8755517072656553),Mean arterial pr…	Carpal tunnel syndrome(11.64%, 6.33%, 1.95, [1.08;3.53], 0.027875),Chronic kidney disease stage 3(3.83%, 7.69%, 0.48, [0.25;0.91], 0.027909),Degeneration of intervertebral disc(6.54%, 1.81%, 3.8, [1.34;10.72], 0.004938),Degenerative joint disease of ankle AND/OR foot(0.96%, 4.07%, 0.23, [0.08;0.65], 0.005272),Displacement of lumbar intervertebral disc without myelopathy(3.19%, 0.45%, 7.25, [0.97;…	TP,strong read support in LR and SR and seen in all external datasets	Y	99.87
chr11:134406938	chr11-134406938-allele1255976-59	INS	58	0.956531	0.3918305597579425,0.09798270893371758,0.050595238095238096,0.147117296222664,0.11042944785276074	0.243919	B3GAT1(0.11224, 0.749)	B3GAT1(0.11224, 0.749)	NA	NA	NA	NA	NA	NA	NA	No	NA	HPRC,HGSVC,1KG-ONT	No	NA	Insomnia(B3GAT1, rs58475265, 2E-12, 0.6725728354309195),Insomnia(B3GAT1, rs58475265, 8E-9, 0.6725728354309195),Transferrin N-glycan 21 levels(B3GAT1, rs74622686, 9E-70, 0.5373044760331315),Galactosylgalactosylxylosylprotein 3-beta-glucuronosyltransferase 1 level in Chronic kidney disease with hypertension and no diabetes (21770_18)(B3GAT1, rs34702205, 8E-18, 0.6447834012017886),Prostate cancer(B3…	Adhesive capsulitis of shoulder(2.19%, 0.51%, 4.37, [0.95;20.08], 0.043669),Attention deficit hyperactivity disorder(0.88%, 3.06%, 0.28, [0.09;0.88], 0.022948),Benign neoplasm of ascending colon(5.04%, 1.79%, 2.92, [1.24;6.88], 0.014098),Blepharitis of left eyelid(2.19%, 0.51%, 4.37, [0.95;20.08], 0.043669),Cellulitis and abscess of trunk(1.97%, 0.26%, 7.87, [0.99;62.42], 0.024262),Degenerative j…	TP,strong read support in LR and seen in all external datasets and multiple HPRC samples	Y	100
chr12:71131685	chr12-71131685-allele687662-322	INS	321	0.852938	0.007564296520423601,0.1729106628242075,0.23115079365079366,0.3389662027833002,0.2280163599182004	0.172092	TSPAN8(0.00027656, 0.912)	NA	NA	NA	NA	NA	NA	NA	NA	No	NA	HPRC,HGSVC,1KG-ONT	Yes	NA	Medication use (drugs used in diabetes)(PTPRR - TSPAN8, rs7313668, 3E-8, 0.6644935222112998),Type 2 diabetes(PTPRR - TSPAN8, rs7313668, 1E-12, 0.6644935222112998),Type 2 diabetes(PTPRR - TSPAN8, rs7313668, 1E-15, 0.6644935222112998),Type 2 diabetes(PTPRR - TSPAN8, rs7313668, 5E-11, 0.6644935222112998),Type 2 diabetes(PTPRR - TSPAN8, rs10879248, 3E-33, 0.679999540244243),Colorectal cancer(PTPRR - …	Asthma(9.76%, 18.90%, 0.46, [0.25;0.87], 0.014372),Benign neoplasm of colon(15.45%, 7.59%, 2.23, [1.27;3.9], 0.008492),Benign neoplasm of soft tissue(6.50%, 2.76%, 2.45, [1.06;5.7], 0.049719),Carpal tunnel syndrome(4.07%, 11.31%, 0.33, [0.13;0.84], 0.014782),Genitourinary tract hemorrhage(14.63%, 8.41%, 1.87, [1.06;3.28], 0.042154),Goiter(7.32%, 3.03%, 2.52, [1.13;5.62], 0.032686),Hernia of anter…	TP,Non-reference ALU insertion;supported by SR	Y	100
chr13:41003395	chr13-41003395-allele275452-1	DEL	138	0.968643	0.0718608169440242,0.09077809798270893,0.24702380952380953,0.017892644135188866,0.10633946830265849	0.0105027	ELF1(0.021991, 0.656)	NA	NA	NA	NA	NA	NA	NA	NA	No	NA	HPRC,HGSVC,1KG-ONT	Yes	NA	Crohn's disease(ELF1, rs17630801, 6E-19, 0.7273679950472705),Inflammatory bowel disease(ELF1, rs17630801, 2E-20, 0.7273679950472705),Inflammatory bowel disease(ELF1, rs17630801, 7E-21, 0.7273679950472705),Ulcerative colitis(ELF1, rs17630801, 7E-10, 0.7273679950472705),Crohn's disease(ELF1, rs7329174, 8E-9, 0.9480033950044041),Height(ELF1, rs7329174, 8E-26, 0.9480033950044041),Systemic lupus eryth…	Acute on chronic diastolic heart failure(3.48%, 0.82%, 4.37, [1.21;15.72], 0.035083),Anemia of chronic disease(6.09%, 1.77%, 3.59, [1.4;9.2], 0.011955),Chondromalacia(4.35%, 0.95%, 4.71, [1.47;15.11], 0.015139),Chronic nonalcoholic liver disease(6.09%, 2.32%, 2.73, [1.11;6.74], 0.03347),Displacement of cervical intervertebral disc without myelopathy(5.22%, 1.09%, 4.99, [1.7;14.65], 0.006539),Enth…	TP,strong read support in LR and SR, seen in all external datasets and multiple HPRC samples	Y	99.16
chr13:113215750	chr13-113215750-allele937909-1	DEL	87	0.997867	0.06959152798789713,0.3904899135446686,0.5466269841269841,0.23061630218687873,0.4662576687116564	0.228223	CUL4A(1.0, 0.324)	NA	CUL4A(1.0, 0.324)	NA	NA	NA	NA	NA	NA	No	NA	HPRC,HGSVC	No	ENSG00000126226.22(6.436755260765976e-06)	Dual specificity mitogen-activated protein kinase kinase 2 levels(PROZ, rs494860, 4E-19, 0.5560958915171708),Serum levels of protein MAP2K2(PROZ, rs494860, 1E-57, 0.5560958915171708),Serum levels of protein SERPINA10(PROZ, rs494860, 4E-63, 0.5560958915171708),Height (standard GWA)(PROZ, rs3024735, 9E-9, 0.8470616512702),Height(PROZ, rs3024739, 3E-11, 0.6288840077434538),Protein Z-dependent protea…	Arthropathy of knee joint(8.84%, 4.50%, 2.06, [1.1;3.87], 0.026949),Atrial fibrillation(6.63%, 2.70%, 2.56, [1.21;5.42], 0.020407),Attention deficit hyperactivity disorder(4.42%, 1.20%, 3.81, [1.41;10.3], 0.00984),Autoimmune thyroiditis(3.31%, 0.60%, 5.68, [1.59;20.36], 0.008521),Benign neoplasm of sigmoid colon(0.55%, 3.30%, 0.16, [0.02;1.22], 0.040454),Candidiasis(8.29%, 4.20%, 2.06, [1.08;3.95…	TP,seen in 2/3 external datasets and in HPRC samples	Y	100
chr14:102813162	chr14-102813162-allele799828-1	DEL	54	0.995093	0.15279878971255673,0.40057636887608067,0.5565476190476191,0.6481113320079522,0.7627811860940695	0.329189	TRAF3(1.0, 0.321)	TRAF3(1.0, 0.321)	TRAF3(1.0, 0.321)	NA	NA	NA	NA	NA	NA	No	NA	HPRC,HGSVC,1KG-ONT	No	ENSG00000126214.21(0.00229834040091554),ENSG00000166126.11(0.0008190116567686128)	Concentration of very large HDL particles(RCOR1 - TRAF3, rs12886625, 2E-9, 0.5468104191823342),Eczema(RCOR1 - TRAF3, rs12886625, 9E-13, 0.5468104191823342),Free cholesterol to total lipids ratio in very large HDL(RCOR1 - TRAF3, rs12886625, 6E-14, 0.5468104191823342),Hay fever and/or eczema(RCOR1 - TRAF3, rs12886625, 2E-13, 0.5468104191823342),Cholesterol esters in very large HDL(RCOR1 - TRAF3, rs…	Acanthosis nigricans(2.65%, 0.59%, 4.6, [1.24;17.12], 0.016686),Anemia of chronic disease(4.13%, 1.18%, 3.61, [1.37;9.49], 0.00923),Attention deficit hyperactivity disorder(3.24%, 0.98%, 3.38, [1.16;9.82], 0.021224),Blepharitis of left eyelid(2.65%, 0.59%, 4.6, [1.24;17.12], 0.016686),Carotid artery obstruction(2.36%, 0.59%, 4.08, [1.07;15.48], 0.031836),Chronic kidney disease stage 4(3.24%, 1.18…	TP,missing from SR but strong read support in LR; seen in all external datasets and multiple HPRC samples	Y	84.07
chr15:50454975	chr15-50454975-allele333642-1	DEL	493	0.945561	0.012859304084720122,0.012968299711815562,0.10515873015873016,0.027833001988071572,0.10122699386503067	0.0273857	USP8(1.0, 0.28)	USP8(1.0, 0.28)	USP8(1.0, 0.28)	NA	NA	NA	NA	NA	NA	No	NA	HPRC,HGSVC,1KG-ONT	Yes	NA	Mean reticulocyte volume(USP8, rs11857185, 7E-10, 0.8905032515378793),Mean arterial pressure(USP8, rs34269292, 3E-9, 0.8906609050131552),Hypertension(USP8, rs28495639, 8E-10, 0.9230941180554526),monocyte (fraction, mean, inv-norm transformed)(USP8, rs17696277, 4E-11, 0.8277024525154444),monocyte (fraction, mean, inv-norm transformed)(USP8, rs17696277, 9E-12, 0.8277024525154444),White blood cell c…	Benign neoplasm of right breast(7.69%, 0.97%, 8.48, [1.71;42.07], 0.034984),Benign neoplasm of transverse colon(15.38%, 3.16%, 5.57, [1.79;17.31], 0.011069),Heart disease(11.54%, 2.80%, 4.53, [1.27;16.18], 0.041652),Polyneuropathy(19.23%, 6.45%, 3.46, [1.25;9.53], 0.027189),Primary malignant neoplasm(11.54%, 0.97%, 13.27, [3.31;53.29], 0.003593),Spinal stenosis of lumbosacral region(7.69%, 1.09%,…	TP,seen in all external datasets and one HPRC sample; strong read support in LR and SR	Y	91.21
chr15:78785998	chr15-78785998-allele589037-361	INS	360	0.990076	0.12783661119515885,0.29250720461095103,0.09126984126984126,0.4194831013916501,0.2842535787321063	0.0541719	ADAMTS7(6.597800000000002e-19, 0.761)	NA	NA	NA	NA	NA	NA	NA	NA	Yes	NA	HPRC,HGSVC,1KG-ONT	Yes	ENSG00000136378.15(3.835309866089233e-05),ENSG00000261762.1(0.03300280554374297)	Post bronchodilator FEV1(CHRNB4, rs4887077, 2E-8, 0.5192406792208694),Post bronchodilator FEV1/FVC ratio(CHRNB4, rs4887077, 6E-9, 0.5192406792208694),Post bronchodilator FEV1(CHRNB4, rs12901913, 2E-8, 0.5304974640503975),Post bronchodilator FEV1/FVC ratio(CHRNB4, rs12901913, 1E-8, 0.5304974640503975),Post bronchodilator FEV1/FVC ratio(CHRNB4, rs11638372, 2E-8, 0.5195606731089666),Post bronchodila…	Benign neoplasm of colon(11.97%, 7.49%, 1.68, [1.02;2.76], 0.042051),Carpal tunnel syndrome(6.41%, 11.73%, 0.52, [0.29;0.92], 0.022577),Cerebral infarction(0.43%, 3.09%, 0.13, [0.02;1.01], 0.020907),Essential hypertension(43.59%, 54.23%, 0.65, [0.48;0.88], 0.005728),Frank hematuria(0.43%, 3.26%, 0.13, [0.02;0.96], 0.013312),Genitourinary tract hemorrhage(12.82%, 7.98%, 1.7, [1.05;2.75], 0.034573)…	TP,strong read support in LR and SR; seen in all external datasets and many HPRC samples	Y	100
chr15:78791921	chr15-78791921-allele589103-1	DEL	92	0.983873	0.09682299546142209,0.3025936599423631,0.10615079365079365,0.4224652087475149,0.28629856850715746	0.0866147	ADAMTS7(6.597800000000002e-19, 0.761)	NA	NA	NA	NA	NA	NA	NA	NA	No	NA	HPRC,HGSVC,1KG-ONT	Yes	NA	Post bronchodilator FEV1(GOLGA6GP, rs2869566, 2E-8, 0.5500015463917045),Post bronchodilator FEV1/FVC ratio(GOLGA6GP, rs2869566, 2E-8, 0.5500015463917045),Post bronchodilator FEV1(GOLGA6GP, rs4887087, 2E-8, 0.5511365720559146),Post bronchodilator FEV1/FVC ratio(GOLGA6GP, rs4887087, 3E-8, 0.5511365720559146),Alanine transaminase (ALT, minimum, inv-norm transformed)(ADAMTS7, rs28590060, 8E-14, 0.567…	Benign neoplasm of colon(12.87%, 7.43%, 1.84, [1.11;3.05], 0.02182),Blood coagulation disorder(2.97%, 0.93%, 3.27, [1.04;10.24], 0.042659),Carpal tunnel syndrome(5.45%, 11.76%, 0.43, [0.23;0.83], 0.007922),Cervical spondylosis(2.97%, 0.77%, 3.92, [1.19;13.0], 0.02649),Essential hypertension(44.55%, 53.41%, 0.7, [0.51;0.96], 0.02962),Exacerbation of intermittent asthma(4.95%, 1.55%, 3.31, [1.36;8.…	TP,strong read support in LR and SR, seen in all external datasets and many HPRC samples	Y	99.9
chr16:3656330	chr16-3656330-allele57732-1	DEL	56	0.796224	0.6195158850226928,0.2132564841498559,0.30654761904761907,0.19284294234592445,0.32004089979550104	0.23832	DNASE1(5.4406e-16, 1.46),TRAP1(8.698499999999999e-40, 1.343)	DNASE1(5.4406e-16, 1.46)	NA	NA	NA	NA	NA	NA	NA	No	NA	HPRC,HGSVC,1KG-ONT	No	ENSG00000126602.11(0.027046161253079674),ENSG00000153406.14(9.874324593454641e-05)	Body mass index(TRAP1, DNASE1, rs1053874, 5E-10, 0.5706609131215125),Body mass index(TRAP1, DNASE1, rs8047251, 4E-11, 0.5555629796608428),Body mass index(TRAP1, DNASE1, rs8047251, 4E-9, 0.5555629796608428)	Acquired deformity of toe(0.95%, 4.63%, 0.2, [0.07;0.55], 0.001734),Acquired hypothyroidism(6.49%, 11.11%, 0.56, [0.33;0.94], 0.037065),Astigmatism(4.59%, 11.11%, 0.39, [0.22;0.68], 0.001618),Benign paroxysmal positional vertigo(2.22%, 6.48%, 0.33, [0.15;0.7], 0.006437),Bunion(2.22%, 5.09%, 0.42, [0.19;0.95], 0.037307),Dental caries(3.48%, 7.87%, 0.42, [0.22;0.81], 0.013117),Dysfunction of eustac…	TP,LR read support looks ok	Y	95.36
chr16:70503580	chr16-70503580-allele635309-1	DEL	313	0.975711	0.4485627836611195,0.05043227665706052,0.001984126984126984,0.006958250497017893,0.0	0.562843	COG4(1.9463e-13, 0.805)	COG4(1.9463e-13, 0.805)	NA	NA	NA	NA	NA	NA	NA	No	NA	HPRC,HGSVC,1KG-ONT	Yes	ENSG00000103043.15(1.6064637988973439e-07),ENSG00000247324.2(0.0469243585698285),ENSG00000261777.6(5.5120671552160825e-05)	Apolipoprotein L1 levels(COG4, rs58885322, 1E-19, 0.7057410091398424)	Anemia due to chronic blood loss(1.20%, 3.44%, 0.34, [0.13;0.92], 0.030512),Bipolar I disorder(0.60%, 2.58%, 0.23, [0.06;0.85], 0.033753),Cervical radiculopathy(5.21%, 8.88%, 0.56, [0.33;0.97], 0.037531),Dysmenorrhea(4.21%, 7.45%, 0.55, [0.3;0.99], 0.047729),Heart failure(2.20%, 6.02%, 0.35, [0.17;0.74], 0.005476),Hypertensive heart and renal disease with (congestive) heart failure(0.80%, 2.58%, …	TP,seen in all external datasets and many HPRC samples; strong read support in LR and SR	Y	95.85
chr16:75395933	chr16-75395933-allele676321-1	DEL	842	0.891376	0.2745839636913767,0.6037463976945245,0.45436507936507936,0.5139165009940357,0.4550102249488753	0.0956284	CFDP1(3.9002e-08, 1.1)	NA	NA	NA	NA	NA	NA	NA	NA	No	NA	HPRC,HGSVC,1KG-ONT	No	ENSG00000183196.10(0.02780339616254226),ENSG00000261717.5(0.0018490965792641804)	Medication use (agents acting on the renin-angiotensin system)(CFDP1, rs11646852, 9E-11, 0.7427939369323512),Coronary artery disease(CFDP1, rs4888378, 6E-15, 0.7594800575219455),Migraine(CFDP1, rs4888378, 4E-13, 0.7594800575219455),Chronic obstructive pulmonary disease(CFDP1, rs4888379, 6E-21, 0.6904278502758339),Medication use (vasodilators used in cardiac diseases)(CFDP1, rs8057535, 1E-8, 0.691…	Chronic maxillary sinusitis(2.87%, 0.56%, 5.29, [1.19;23.41], 0.018855),Degenerative joint disease of ankle AND/OR foot(2.66%, 0.56%, 4.9, [1.1;21.85], 0.031522),Exacerbation of intermittent asthma(3.48%, 0.83%, 4.3, [1.25;14.77], 0.011484),Lesion of oral mucosa(0.82%, 2.78%, 0.29, [0.09;0.93], 0.031303),Leukopenia(4.10%, 1.39%, 3.03, [1.13;8.16], 0.02329),Malignant essential hypertension(0.61%, …	TP,strong read support in LR and SR; seen in all external datasets and many HPRC samples	Y	100
chr16:82043387	chr16-82043387-allele766354-1	DEL	322	0.979267	0.44780635400907715,0.03170028818443804,0.000992063492063492,0.002982107355864811,0.003067484662576687	0.576536	HSD17B2(8.04e-14, 1.567)	NA	HSD17B2(8.04e-14, 1.567)	NA	NA	NA	NA	NA	enhancer	No	NA	HPRC,HGSVC,1KG-ONT	Yes	ENSG00000135698.10(0.004484115166106915),ENSG00000140905.11(6.807645262521218e-08),ENSG00000166454.10(0.019935345542808115),ENSG00000284512.1(0.012641220100369156)	NA	NA	TP,seen in all external datasets and SR; strong read support in LR and SR	Y	99.37
chr16:89613875	chr16-89613875-allele892788-166	INS	165	0.860248	0.025718608169440244,0.09077809798270893,0.47619047619047616,0.08846918489065607,0.049079754601226995	0.0963701	DPEP1(3.5079e-20, 1.505)	DPEP1(3.5079e-20, 1.505)	NA	NA	NA	NA	NA	NA	enhancer	No	NA	HPRC,HGSVC,1KG-ONT	No	ENSG00000131165.16(0.014615096417023028)	Metabolite levels (cys-gly, oxidized)(DPEP1, rs3764254, 5E-13, 0.6157829216714854)	NA	TP,seen in all external datasets and an HPRC sample; missing in SR (expected)	Y	100
chr17:2291626	chr17-2291626-allele46088-1	DEL	135	0.996648	0.3124054462934947,0.6412103746397695,0.7628968253968254,0.6371769383697813,0.6196319018404908	0.2225	SMG6(0.00046249, 0.555)	NA	NA	NA	NA	NA	NA	NA	NA	No	NA	HPRC,HGSVC,1KG-ONT	Yes	ENSG00000167720.13(1.671229217426802e-11)	Hip circumference adjusted for BMI(SMG6, rs1563966, 3E-8, 0.584180905577199),BMI (standard GWA)(SMG6, rs2169357, 1E-8, 0.7444230647602643),Heart attack(SMG6, rs6503321, 4E-11, 0.5956982434462598),Heart attack(SMG6, rs6503321, 8E-12, 0.5956982434462598),Descending aorta distensibility (MTAG)(SMG6, rs1532292, 6E-10, 0.599331201994314),Ascending aorta minimum area(SMG6, rs11078865, 3E-12, 0.55313198…	Alopecia(2.12%, 4.86%, 0.42, [0.19;0.93], 0.042601),Attention deficit hyperactivity disorder(2.70%, 0.61%, 4.53, [1.02;20.07], 0.036149),Diastolic heart failure(0.58%, 2.74%, 0.21, [0.06;0.77], 0.014305),Displacement of cervical intervertebral disc(1.54%, 3.95%, 0.38, [0.16;0.93], 0.039252),Eczema(2.70%, 0.30%, 9.09, [1.19;69.48], 0.013015),Gastritis(5.20%, 8.81%, 0.57, [0.33;0.98], 0.046627),Inf…	TP,strong read support in LR and SR	Y	100
chr17:3599426	chr17-3599426-allele63772-513	INS	512	0.94153	0.5605143721633888,0.04755043227665706,0.01984126984126984,0.002982107355864811,0.011247443762781187	0.652791	TRPV1(6.344900000000001e-30, 1.257)	TRPV1(6.344900000000001e-30, 1.257)	NA	NA	NA	NA	NA	NA	NA	No	NA	HPRC,HGSVC,1KG-ONT	No	ENSG00000074356.17(0.0001326942502138473),ENSG00000083454.22(2.3682661970241613e-07),ENSG00000197417.9(1.3077828284450027e-14),ENSG00000213977.8(4.8181330034392925e-06),ENSG00000257950.3(0.017330004739545338),ENSG00000262903.1(5.3850692386110056e-05)	NA	NA	TP,seen in all external callsets and multiple HPRC samples; missing from SR; strong read support in LR	Y	93.78
chr17:44181119	chr17-44181119-allele462356-258	INS	257	0.820702	0.7034795763993948,0.35878962536023057,0.5902777777777778,0.2276341948310139,0.23006134969325154	0.216345	NA	NA	NA	NA	NA	NA	NA	NA	NA	Yes	NA	HPRC,HGSVC,1KG-ONT	No	ENSG00000073670.14(0.035390978174000706),ENSG00000125319.15(1.5185161153387545e-20)	Bipolar disorder(HDAC5, rs228768, 3E-10, 0.5288103739612406),Bipolar I disorder(HDAC5, rs228768, 2E-9, 0.5288103739612406),Mean platelet volume(HDAC5, rs189049, 4E-9, 0.6239370680079122),Whole body fat mass (UKB data field 23100)(HDAC5, rs189049, 1E-8, 0.6239370680079122),Bipolar disorder(HDAC5, rs112114764, 2E-8, 0.606460138335318),Bipolar disorder(HDAC5, rs112114764, 3E-8, 0.606460138335318),JT…	Adjustment disorder with mixed anxiety and depressed mood(5.07%, 1.13%, 4.67, [1.11;19.63], 0.019522),Alopecia(3.87%, 0.56%, 7.1, [0.96;52.65], 0.027185),Benign intracranial hypertension(0.89%, 3.39%, 0.26, [0.08;0.81], 0.022924),Benign neoplasm of descending colon(1.04%, 3.39%, 0.3, [0.1;0.91], 0.035334),Cerebrovascular disease(1.04%, 3.39%, 0.3, [0.1;0.91], 0.035334),Cyst of kidney(0.75%, 2.82%…	TP with genotyping issues,segdup and VNTR region with several different INS alleles; seen in all external callsets and in HPRC samples	Y	99.18
chr17:45914205	chr17-45914205-allele481033-76	INS	75	0.990471	0.015128593040847202,0.15706051873198848,0.002976190476190476,0.23956262425447317,0.06134969325153374	0.0568535	MAPT(2.1814e-05, 0.723)	MAPT(2.1814e-05, 0.723)	NA	NA	NA	NA	NA	NA	NA	No	NA	1KG-ONT	No	NA	Middle temporal thickness (unadjusted for global measures)(LINC02210-CRHR1, MAPT-AS1, CRHR1, rs55668363, 3E-12, 0.9908872145838354),Major depressive disorder or hospitalized COVID-19 (pleiotropy)(MAPT-AS1, LINC02210-CRHR1, CRHR1, rs17689471, 1E-12, 0.9954393497310707),Subcortical brain region volumes(LINC02210-CRHR1, MAPT-AS1, CRHR1, rs8072451, 1E-8, 0.9172773641505892),Breast cancer or ovarian c…	Acquired deformity of toe(5.88%, 1.54%, 4.0, [1.25;12.76], 0.032957),Benign neoplasm of soft tissue(8.82%, 2.82%, 3.33, [1.3;8.53], 0.01953),Gout(8.82%, 2.95%, 3.19, [1.25;8.11], 0.023092),Hearing loss(13.24%, 4.23%, 3.45, [1.58;7.56], 0.004198),Hearing loss of left ear(5.88%, 0.77%, 8.06, [2.22;29.31], 0.005501),Hypokalemia(1.47%, 11.15%, 0.12, [0.02;0.87], 0.00644),Leukopenia(7.35%, 2.56%, 3.02…	TP maybe,strong read support in LR and SR; only seen in ONT-1KG despite being called in several HPRC samples, so that's concerning	N	100
chr17:46009357	chr17-46009357-allele482257-1	DEL	238	0.999763	0.015128593040847202,0.15706051873198848,0.000992063492063492,0.24055666003976142,0.06134969325153374	0.0566588	MAPT(2.1814e-05, 0.723)	MAPT(2.1814e-05, 0.723)	NA	NA	NA	NA	NA	NA	NA	No	NA	1KG-ONT	Yes	NA	Posterior diffusion tensor imaging along the perivascular space index(MAPT, rs2435204, 9E-10, 0.9842155598626962),Cognitive ability (MTAG)(MAPT, rs17563986, 5E-12, 0.9977151950600907),Parkinson's disease(MAPT, rs17649553, 1E-68, 0.9931607110865333),Parkinson's disease(MAPT, rs17649553, 2E-48, 0.9931607110865333),Experiencing mood swings(MAPT, rs79857651, 9E-20, 0.9954334794797816),Smoking initiat…	Acquired deformity of toe(5.48%, 1.55%, 3.69, [1.16;11.74], 0.041529),Benign neoplasm of soft tissue(9.59%, 2.71%, 3.81, [1.56;9.29], 0.007124),Deviated nasal septum(6.85%, 2.45%, 2.93, [1.06;8.08], 0.047878),Gout(8.22%, 2.97%, 2.93, [1.15;7.44], 0.031801),Hearing loss(12.33%, 4.26%, 3.16, [1.45;6.9], 0.006859),Hearing loss of left ear(5.48%, 0.77%, 7.43, [2.05;26.96], 0.007135),Hypokalemia(1.37%…	TP maybe,strong read support in LR and SR; only seen in ONT-1KG despite being called in several HPRC samples, so that's concerning	N	100
chr17:48959855	chr17-48959855-allele508275-1	DEL	360	0.964642	0.34795763993948564,0.4769452449567723,0.25992063492063494,0.3926441351888668,0.25869120654396727	NA	GIP(0.00010297, 1.478)	GIP(0.00010297, 1.478)	NA	NA	NA	NA	NA	NA	NA	No	NA	HPRC,HGSVC,1KG-ONT	No	NA	Type 2 diabetes(CALCOCO2, rs10278, 3E-8, 0.5821056622104784),CAMSIS occupational score (MTAG)(SUMO2P17 - ATP5MC1, rs9914918, 7E-11, 0.6688575689209137),ISEI occupational score (MTAG)(SUMO2P17 - ATP5MC1, rs9914918, 2E-10, 0.6688575689209137),SIOPS occupational score (MTAG)(SUMO2P17 - ATP5MC1, rs9914918, 1E-10, 0.6688575689209137),Type 2 diabetes(UBE2Z, rs9894220, 2E-13, 0.9383079884526929),Educati…	Arthritis of shoulder region joint(2.82%, 0.85%, 3.38, [0.96;11.85], 0.048264),Asymptomatic human immunodeficiency virus infection(1.41%, 3.69%, 0.37, [0.15;0.95], 0.03838),Bipolar I disorder(2.22%, 0.28%, 7.96, [1.02;61.95], 0.018405),Blepharitis(1.61%, 3.98%, 0.4, [0.16;0.95], 0.046479),Deficiency of macronutrients(0.81%, 2.84%, 0.28, [0.09;0.89], 0.028073),Diaphragmatic hernia(6.45%, 10.80%, 0…	TP,seen in all external callsets and called in many HPRC samples, strong LR read support	N	96.69
chr17:75803030	chr17-75803030-allele761537-1	DEL	96	0.903357	0.9046898638426626,0.3256484149855908,0.46726190476190477,0.3349900596421471,0.34049079754601225	0.422554	UNK(0.99183, 0.48)	NA	NA	NA	NA	NA	NA	NA	NA	No	NA	HPRC,HGSVC,1KG-ONT	No	ENSG00000092929.12(8.867768966396453e-05),ENSG00000129673.10(0.0046279086019646865),ENSG00000132481.7(0.0024853547012026276),ENSG00000141569.12(0.005574482605384135),ENSG00000167861.16(0.020178813885554026),ENSG00000175931.13(0.008665910181622024),ENSG00000267801.1(1.6060154567772812e-06),ENSG00000284526.1(0.04158034281539824)	Apolipoprotein B levels(GALK1 - H3-3B, rs1979215, 6E-10, 0.7647210980388893),Body fat percentage (adjusted for testosterone and SHBG)(GALK1 - H3-3B, rs1979215, 2E-9, 0.7647210980388893),Sex hormone-binding globulin levels(GALK1 - H3-3B, rs1979215, 2E-18, 0.7647210980388893),Total cholesterol levels in VLDL(GALK1 - H3-3B, rs1979215, 1E-9, 0.7647210980388893),Triglycerides in IDL(GALK1 - H3-3B, rs1…	Adjustment disorder with anxious mood(1.12%, 6.38%, 0.17, [0.04;0.64], 0.024678),Diverticulitis of large intestine(0.87%, 6.38%, 0.13, [0.03;0.52], 0.01456),Headache disorder(1.62%, 8.51%, 0.18, [0.06;0.57], 0.011586),Hearing loss of left ear(0.87%, 6.38%, 0.13, [0.03;0.52], 0.01456),Hypertrophy of nasal turbinates(1.25%, 6.38%, 0.19, [0.05;0.7], 0.03085),Inflammatory dermatosis(19.60%, 4.26%, 5.…	TP,strong read support in LR; seen in all external datasets and in HPRC samples	Y	99.09
chr19:2153879	chr19-2153879-allele39119-1	DEL	107	0.97941	0.03177004538577912,0.2665706051873199,0.19146825396825398,0.40656063618290256,0.1983640081799591	0.15271	AP3D1(0.99989, 0.443)	AP3D1(0.99989, 0.443)	NA	NA	NA	NA	NA	NA	NA	No	NA	HPRC,HGSVC,1KG-ONT	No	NA	Height(AP3D1, rs12985850, 1E-103, 0.9833889467378477),Height(AP3D1, rs12985850, 4E-86, 0.9833889467378477),Multi-trait sex score(AP3D1, rs12985850, 2E-13, 0.9833889467378477),Waist circumference adjusted for body mass index(AP3D1, rs12985850, 2E-11, 0.9833889467378477),Body size (confirmatory factor analysis Factor 21)(AP3D1, rs12973528, 4E-23, 0.9767519672965987),Hip circumference adjusted for B…	Acne(14.86%, 7.57%, 2.13, [1.25;3.63], 0.006699),Acquired hypothyroidism(13.51%, 6.43%, 2.27, [1.3;3.98], 0.005889),Adhesive capsulitis of shoulder(3.38%, 1.00%, 3.46, [1.08;11.06], 0.04229),Atelectasis(2.03%, 6.86%, 0.28, [0.09;0.92], 0.021763),Benign neoplasm of descending colon(4.73%, 0.86%, 5.74, [1.9;17.34], 0.002914),Candidiasis(8.78%, 4.29%, 2.15, [1.09;4.23], 0.036419),Cardiac arrhythmia(…	TP maybe,missing in SR for no clear reason but strong read support in LR; seen in all external datasets and multiple HPRC samples	Y	99.54
chr19:7644013	chr19-7644013-allele120983-69	INS	68	0.878509	0.2291981845688351,0.19020172910662825,0.1775793650793651,0.30019880715705766,0.23210633946830267	NA	STXBP2(1.7926e-11, 0.874)	STXBP2(1.7926e-11, 0.874)	NA	NA	NA	NA	NA	NA	enhancer	No	NA	HPRC,HGSVC,1KG-ONT	No	ENSG00000076924.12(2.825721906150189e-05),ENSG00000174788.10(3.8295445028889723e-07),ENSG00000268204.1(1.4936512310045114e-08)	Neuropathic pain in head and neck cancer(PCP2 - STXBP2, rs4804217, 3E-9, 0.5432305440059894)	NA	TP,VNTR expansion with several other INS variants but read support looks ok	Y	99.9
chr19:7765914	chr19-7765914-allele122909-1	DEL	138	0.917515	0.024205748865355523,0.3242074927953891,0.125,0.2514910536779324,0.18200408997955012	0.119754	CLEC4M(3.7033e-05, 0.869)	NA	NA	NA	CLEC4M(3.7033e-05, 0.869)	NA	NA	NA	NA	No	NA	HPRC,HGSVC	No	NA	Total cholesterol levels(RPL21P129 - CLEC4M, rs11260029, 3E-15, 0.8060386663064572),Aspartate aminotransferase levels(CLEC4M, rs2277998, 1E-18, 0.8221594287171915),Aspartate aminotransferase levels(CLEC4M, rs2277998, 2E-21, 0.8221594287171915),Coronary artery disease or von Willebrand factor levels (pleiotropy)(CLEC4M, rs2277998, 1E-14, 0.8221594287171915),Factor VIII levels or von Willebrand fac…	Eczema(4.39%, 1.36%, 3.32, [1.11;9.9], 0.039621),Hypertensive heart failure(6.14%, 2.18%, 2.94, [1.18;7.3], 0.025469),Hypocalcemia(3.51%, 0.82%, 4.41, [1.23;15.88], 0.034072),Irritable bowel syndrome with diarrhea(3.51%, 0.82%, 4.41, [1.23;15.88], 0.034072),Megaloblastic anemia due to vitamin B-12 deficiency(3.51%, 0.82%, 4.41, [1.23;15.88], 0.034072),Meibomian gland dysfunction(3.51%, 0.82%, 4.4…	TP,seen in HPRC and HGSVC and multiple HPRC samples; strong read support in LR; SR calls a 619bp DEL here with "high no-call rate" flag	Y	86.41
chr22:17801130	chr22-17801130-allele84860-1	DEL	322	0.94031	0.81089258698941,0.329971181556196,0.4156746031746032,0.3429423459244533,0.4171779141104294	0.30223	MICAL3(1.0, 0.399)	NA	NA	NA	NA	NA	NA	NA	enhancer	No	NA	HPRC,HGSVC,1KG-ONT	Yes	ENSG00000015475.19(5.917828032141548e-13),ENSG00000184979.10(5.52480270788033e-05)	White blood cell count(MICAL3, rs369081, 2E-14, 0.788571029731884),Primary open angle glaucoma (multi-trait analysis)(MICAL3, rs390041, 9E-10, 0.7333187042136624),Height(MICAL3, rs399757, 1E-34, 0.6066842460525861)	Benign neoplasm of soft tissue(2.88%, 7.23%, 0.38, [0.15;0.97], 0.04745),Coronary atherosclerosis(2.88%, 8.43%, 0.32, [0.13;0.78], 0.017513),Degeneration of thoracic intervertebral disc(1.05%, 7.23%, 0.14, [0.05;0.4], 0.001165),Displacement of lumbar intervertebral disc without myelopathy(2.09%, 6.02%, 0.33, [0.12;0.93], 0.046061),Dysmenorrhea(4.97%, 10.84%, 0.43, [0.2;0.92], 0.039126),Hammer toe…	TP,seen in all external datasets and SR; strong read support in LR and SR	Y	98.7
chr22:37786799	chr22-37786799-allele305646-81	INS	80	0.896852	0.7276853252647504,0.638328530259366,0.6775793650793651,0.584493041749503,0.5296523517382413	0.0311531	NA	NA	NA	NA	NA	NA	NA	NA	NA	No	NA	HPRC,HGSVC,1KG-ONT	No	ENSG00000189060.6(0.0001615746631527702)	Brain region volumes(TRIOBP, rs34134374, 8E-9, 0.5676631326162473),Cortical surface area(TRIOBP, rs34134374, 1E-17, 0.5676631326162473),Cortical thickness(TRIOBP, rs12485175, 1E-17, 0.5913892449045429),Brain morphology (MOSTest)(TRIOBP, rs13058615, 9E-10, 0.5874368245551608),Glaucoma(TRIOBP, rs1129448, 5E-30, 0.509986908525186),Vertex-wise cortical surface area(TRIOBP, rs3171656, 6E-19, 0.5959013…	Acute on chronic diastolic heart failure(0.70%, 3.68%, 0.19, [0.05;0.65], 0.012618),Angina pectoris(2.39%, 6.62%, 0.35, [0.15;0.79], 0.024582),Bacterial infectious disease(6.32%, 11.76%, 0.51, [0.28;0.92], 0.02996),Benign neoplasm of skin(3.79%, 8.82%, 0.41, [0.2;0.83], 0.022169),Candidiasis of mouth(1.54%, 4.41%, 0.34, [0.12;0.94], 0.041068),Chlamydial infection(0.98%, 3.68%, 0.26, [0.08;0.83], …	TP,VNTR expansion (several different INS) but read support looks ok	Y	100
chr22:45327999	chr22-45327999-allele391497-1	DEL	328	0.987794	0.8456883509833586,0.3919308357348703,0.5049603174603174,0.27435387673956263,0.4611451942740286	0.309385	NA	NA	NA	NA	NA	NA	NA	NA	open_chromatin_region	No	NA	HPRC,HGSVC,1KG-ONT	No	ENSG00000077935.17(1.3290015323510275e-24),ENSG00000100376.12(0.04195863277013821),ENSG00000128408.9(3.5206306120235283e-22),ENSG00000241990.5(5.732612818149826e-05),ENSG00000277232.2(0.01023658367689123)	Height(UPK3A - FAM118A, rs5766632, 3E-14, 0.708468536530145),Prostate cancer(UPK3A - FAM118A, rs9615099, 1E-8, 0.6806062145931656),Height (standard GWA)(UPK3A - FAM118A, rs226514, 3E-8, 0.5099758390884895),Body size (confirmatory factor analysis Factor 21)(UPK3A - FAM118A, rs226499, 2E-8, 0.5296534010623948),Diverticular disease(FAM118A, rs6006984, 1E-10, 0.9123565285070045),Male puberty timing (…	Angina pectoris(2.58%, 8.11%, 0.3, [0.12;0.77], 0.020221),Benign paroxysmal positional vertigo(2.84%, 8.11%, 0.33, [0.13;0.85], 0.028739),Cardiac arrhythmia(8.91%, 17.57%, 0.46, [0.24;0.88], 0.022822),Cellulitis of toe(1.55%, 6.76%, 0.22, [0.07;0.64], 0.011894),Degeneration of cervical intervertebral disc(4.26%, 10.81%, 0.37, [0.16;0.83], 0.020624),Degeneration of lumbar intervertebral disc(4.78%…	TP,seen in all external datasets and many HPRC samples; many different alleles present; strong read support in LR	Y	100
